# Supplementary material for: Serendipitous discovery of Wolbachia genomes in multiple Drosophila species
Source: Genome Biol. 2005 Feb 22;6(3):R23. doi: 10.1186/gb-2005-6-3-r23 (PMC1088942; doi:10.1186/gb-2005-6-3-r23)
Supplement: Additional File 2 — The sequences of the 114 wMoj reads [file gb-2005-6-3-r23-S2.fast]

>gnl|ti|495851660 27941615
GGGGAATAGTCCNGNGGNGGATTCTTTGAGATGAGCTTTTACTTAAATTATCGTATAATAATACACAAAA
AGATGGCTTGTTTCCTCGCCCTACTCTGCCTCTTAACTGATGCAATTGTGATAACCCAAATTGCTCTGCA
TTTTCTATAATCATGATGGTTGCATCTGGCACATCTATACCAACTTCTATCACAGTGGTTGCAACAAGCA
GAGAAAATTCATTCCTTTTGAAGGAAAACATAACTTGATCTTTCTGCTCCTGAGTCAATTTTCCGTGTAT
TATCCCGACTTTATCAAGAAATGTTTTTTGTAATTCCTGAAAACGCATCTCTGCTGCAGCAATATTGGTC
TCTTCGTTTTCTTCTATATATGGACAAATCCAATATGCTTTTTCGCCCCTGTTTATAGCACCTTTTAGCT
TTTCAATAACATCTGGCACCCTACTAATGTTCATAGTTACAGTTTTTATTGGCAATCTGGATTTTGGTTT
TTCTTTCAAAATTGAACATTCAACATCACCATACATAGCTTGCTGCAAGGTTCTTGGAATGGGAGTTGCA
GTAACGAAAAGTATATCGGCATTTTCTCCTTTTCCTACCAAGCGATTTCTCTGCATCACTCCTGATCGCT
GTTGCTCGTCTATGACTGCAAGCCGTAAATTTTTAAATGTAACGTTAGCTTGAAATAGTGCATGAGTGCC
AATCACTATATTTTAAACACCACATGCAAGTTCGTTCATGATAATCTTTCTTTCCTTGCGCGAAGTTTTA
CCAGTTAACAGCGCAACTTTTATATCGGTACAGGAATAAAACTTCCTCAATCCAATTTCAATGTTGCTCC
CCCCAAAATAGTAATTCGGTGCCCTTTAAAGCTGCCCTGCATGTTTGTTTTCTACCCACTTTATTCATCC
CAAAAAAATGTGCAATTAAGGGTTTTGCCCCT
>gnl|ti|495851681 27941824
GGGGGGGGTGGGCGGNGGNGGATTCGCGCTTACTATTCATATAACAACACACGTCTTGGGCAAGGAAGAG
AGAATGTAAAAACTTACCTAAAACAAACAAAGAAGTCGCAAATGAAATAGAAACGAAAATCAGAGATTTA
CTCAGAAATCATGATAATTCTATCATAATAGACGAGGATAGTGAGCAACTTTTAGAAGAATCAGTTTTCT
GATCTAAACTTAGGCATTAGATTTTGTGTCGGACGGGTTGTTACAGTATGACGGTAATTCTATGTGCTAA
TATAACAATCTGTAATGTTACCTTGTATCAAAAAGACTTTGCTGAAGCAGTTAAAAAAAGCTTTTCATGA
GAAATTATAAATGATAAATTGTTAACAATAGGTTATTGTTAATAAGATTATGTGTTTTGGTTTACCTAAT
ATAAACAGGGAAGGTTATTCATTTATAGTAGTTTCCTTTATAGTAACGTGTATAGCATTCTCTATATCTT
GGGGGTTTGGCGTTACGTGCTTGTTTCCGACATTATTGTGTACTTATTTCTTTCGTGATCCAGCAAGAGC
TGTGCCAAACAATAAGAATCTTATATTAAGTCCTGCTGATGGTGTGATTTCAAAAATTGAAGAATCTAAT
TATCCTTTATCAGCAGAAAACGGAGAGGAGAAGAAGTTTACGCTTGTTAGCATATTTTTAAGTGTTTTGA
ACGTCCATGTGAACCGTATACCCATATCTGGTACGATAAAGGAAATGAGTTATAAAAAAGGCAAGTTTGT
ATCCGCAATGAGCAATAGGTCTAGGAATGAAAATGAAAAGCAGGTTATTGTATTTGAATCGGAAAAGGGG
AAAGAAATATTGGTGGAGCAAATAGCTGGATTAATTGCCCGGCTTATCGTTGGTA
>gnl|ti|495851690 27942019
GGGGGATCTGANCNGGGGNGGAANCCNCGCNCANTTTAAGTTCTTGCACTAAGTTTTTTACTGCTGTTTT
AATTCCAGAAAACGAAAAGTTACATCCATAACGTTTTATCATTGCCCTTGGCAATTTAAATCTTGCACCA
TTGCCTTTTTTAGCTAACTTTTCAATTAATGGCCCTCCGGGATAGCTTAAACCCAGCATCTTAGCAACTT
TATCAAATGCTTCTCCTAGTGAATCATCGAGCGTTTCTCCAAGTTTAATGTATTTACCTACATCCTGTGC
AATTAAAAATTGACAGTGACCACCTGATATTATTAGGACTAAAAATGGAAATTTTACCTCATGCAGTAAC
CTAATAACCAATGCATGCGCTTCTAAGTGATTCACTGCAATGAATGGTTTTTGTGCAACATGCGCAATTG
CTTTAACCATCATTGTACCAACTATTAATCCACCTATGAGTCCTGGTCCTGATGTTGCTGCAAATGCATT
GAGGTCAAAATAGTTAACGTTAAAATTTTCCTTTACGCCGCNGTTTAGACCACTTAAATGCTCCATATGA
AGACCGTGAATCTATTTCAAGGATTAACCCCCCACCATATTAGTGATACTGCAAGGAATAAAAATATAAG
ACAAAGGACAGGCGCGCCAAAAACAACAACCACACAGCAGGAACCGCGCAAGCGCGGACAACAACAGAAA
AAGGGAGCAAGGAAAAAACAAAACAAAATGAAANAANNAAGAAAAGGAAAAAGGGAGAAAAAAAAAGGAA
AAAGGAAAAAAAGAAAAGAAAAAAAAAAAAAAAAGAAAAGANGCACAAACAGAAA
>gnl|ti|495876541 27994442
CGGGGGGGGGGGATCAGAAAATAGGAAGGAATGAGCAGCCGAGTGCCTGTATAGTAGATAGTCAATCTGT
AAAGACTACAGAAAAGGGGGGATCAAAGGCTATGATGGAAGTAAAAAAGTAAAGGGTAGAAAAAGGCATA
TAATTACAGACACTCAGGGTTTTATACTAGGTTGTTACGTAGGCGCTGCTAACGAAAATGATAGAGATGG
TATTAAAATAGCATTAAACAATATGAGAACAAAATATACTAAAGTTAAAAAAATGTGGGCTGACATGGGA
TACCAAGGAAGAAATTTAAAGAATCACATAAAGGAAGAATATGACATAGATATTGAAATTGTTAAAAGGC
CTCCATGTAGATTTTGGGTGCACAAAGATACGCCACCTGAGCTACTACCAACAAGAGAACAAGGGTTTAA
AGTACAGCCAAGAAGATGGGTTGTAGAAAGGACTTTTGCTTGGGTTAATAGGAATAGAAGGCTATCGAAG
GAGTATGATTTACTCACAACATCCACTTAGAATTTCATATACCTAGCTATGAGTAGGGTTATGTTAAAGA
GGGAATATGCTTGAATTTACTAGTTTCCGGACAACCTCTTATGCTTGATATTGAAAGATTAGCAAATTAG
AGGTTAAAATTATGACAATTAGTCAACAAGTAAAATAAAAATATAACTAAAGAAGGATACTTCAACAATA
ACGGCAAAGGGTTTAATTCGCCATATGTTATAGAAGTTGAAGATTTAAATATTAAAGTAGAGGTTTATTC
TCACAATTTAAGAGCAAGTAAAGTTGCTAACATTGAAAGTGAGATAAGAGGAACAGCTACTAATTTTTAA
AAACGCTTCAAATTAAAACGCGGCAGTTCAGACCAAACTTTTAAAATTTACATGTTTGATGAAAAGGGAG
AATTACCTCCCCCTTGGCCGAAACCTAAGCGTTTCCGGTTCTTACCTTTTGGAAAAAAAAGGGG
>gnl|ti|495876542 28054752
GTGGGCGNGNNGGGGATTCTCACCATCAAACAATTTTACTTTAGTGAAATATGTTTGATCTTTTATTCTA
ACTATTTCACCGCTGGAGTTTCTTTGTATGTGATAATCATTTGGGTCGTACTTTATAGCAAAAAGTTTGC
CAGAGCCATATTTCTCTAAGTTTATAAGGCCCACATTTACATGTTTATGGGAATAATCTCTCTTTTCATA
TTCATGTGCAAATATTGGATCTATGTATCTATATTCATCTGATATATTTGGCATACCTATTGGATGTTCA
TTACCATCTTTTGTCACCGGAACAAGCTTATATGCTCCGTCTTTTTCCACTAATTTTAGATGAGTAATAC
TTTGTGGTAGTTGAAACCTTACATTTGCTCCATGGTCATGAATAAATAGATCACCTTTCTCGGTAATATA
AAAGCCCATATTTTTAAATTCATGTAAGCGCTCGTCTCCTTGCTTTACGACAGCTTCATATACATCATCG
TCTGTCCTATCTGTTCCCTTATTATCCAGTAATTTCCCTTTTTCCACGATTACTCCATTTGCCTTTTGCT
CATCAGAATATTGTGCATGTTCTGAATCCTGATGATTCAAAATTTTGGTACCTCTAAGAAGCAGAGAATC
TAAATCTTTTTGGATGTGTCCAGTGCTANGATGCAACAACTCATTCTCATGTAAATGCGCTTCATCAAAG
TATTCATCGCGTTCAACTGTTCTGCCGTCTATTAGAGAAGCTTTATGATGACCATTTTCTTTTGTAACT
>gnl|ti|495876695 27994364
GCAGGGTGGGGGGGATTCGGGTGTCTCCCAGCGCCCCTATGATGTCATCACAGTGCTTGACACTTGGATC
CAGAAATTTTATTAAGTTGGTAAGCATAAAAGTAGCCGTTTTATGTTAAAATACAACGTTTTGATGATTA
TGAAAAGGCTGGATCCCAGTGTCTGGGCACTGGGATGACACCCTTCTGGTGGACTCAAATCACGATGTTT
GCACAGCTGTACGCTTAGTTCTGGTTGCACGCTACCATTCTTGTACATCCATAAATAGAAAATTTACGCT
TTAAAAGGATCATATACATCGATTTCCTTAGAATTACTCTTTTTCAATTTTTCACTTAATAATCTTAAAA
TAGGCTGTAAATCACCATTAATTGATAAGCACAGCACTTCTTTATTGAGATAATTAGCTAGGTGATTCTT
CTTTTCCAGAATTTCTGCTTCCCTCAATAAGTCGCATTTGTTTAATACTACAATCTCTTCTTTTTCAACA
AGATCACTATTGTAAAGTTCCAATTCTCTATGGATACAACTATAAGCCGAAACAACGTCTTCGTGAGTTA
CATCCGATTAAATGAAGTAAAATTTGACACCTTTCCATGTGCTTTAAAAATTTATGCCATAACCCCACCC
CCAGGGGACCACAAGAAATATTCCAGGAAAATCTGCCAATAAAACTTCCCTTATCTCCCCTTTTTCCATG
CCCAAATGAAGTCTTAACCCTGTAAAAGGATAAACCCCCCACTTTTTTACCGGAATTTGAGCCACGAGAC
CAAAAATTTTTATTTTCCCTGCTTTTGGCATGCCAAAAATTCCAATTCCGAAATTTCTTTTTATTTTTAA
AAAAAACTTTTTTTCTTCCCCCGCCGAAAACCAAAAAAAAAGTGCTTGGGGGCCCTTTATTAAAAAAAAA
TATAAAATAAAAATTTTCCAAATTTTTTTCTTATTTCCCCCCGCGG
>gnl|ti|495876696 28054674
GGGTACCCGGAGGNGGATTCTCAAAAGGATAATAATATTATTGGTATAGGTGGAATTGGAATGAGCGCTA
TTGCTGAAATTCTTCACAATTCCAATTACAAAGTTCAAGGCAGTGATGCGCAGTCAAACAACAATGTAGA
TAGATTACAAAAGCTGGGTATAGAAGTTTACATTGGTCACAATGCTAATAATATAAGCCAAGCTCAAATA
GTTGTACATTCTTCTGCGATAGAATCTGATAATGTGGAATTAGTAACAGCGAGAAATAACAATAAAACCA
TTTTGCATAGATCAGACATACTTGCTGAACTTTTAAGAGATAAATATGTGATAGCGGTTTCAGGTTCGAG
CGGTAAGACAACGACAACAGCAATGATTGCTTCCATTTTTGATCATTCTAATATCGATGCAACTGTAATT
GTGGGAGGAATACTAAATTCGTATCAGAGTAATTCAAGACTTGGAAAGAGTGACATTTTTTTAATCGAAG
CTGATGAGTCTGATGGAACCATGCTAAAAATTCCTGCAAATATTACTGTCATAACGAGTATTAACGACGA
TCATATGGATCATTATGGTACATTTGACGATATTAAGCATGCATTCTCTCAATTTATAAATAAAGCAGAT
TTTGCAATTTTGCCTGATTCTGTAGGCATTAATTATGATGCAAGTAACTCTATGATGTTTGGGTTTGAAA
GTGGTAACATTAGAGCCAGCAACATTAAACAGCATGCTAACAG
>gnl|ti|495876851 27994851
NGTGCGATGCGCGTGACGACGNGATTAATTCGNGATCACGCGAGATTAGATCGGACGCTGAGAGCTCGAC
GTCAGACAGACATATCTATACTCTCGCGTGATCACACAGTACAGTGNACATCATGTTNTGAGTCATAGAC
NGATCACATAGTGAGTGNCNCGANTNNTNANTTCTNGTTGTAATCTGNACAGTTCTGATNGNAGTNACTG
TAGCNGTGCGGTGTCGTNACAACANTNCAGCTGTTGGACACTGATGCGCATATGTGGACGCTCCACNGAT
NGACANACTGCTGTGANGAGATCCNTACTGTGCATNTTNTGTGTTTCATGTGTCNCTGCANGTCGTGCTG
TCTATCTGTGNGNANTGTACGATNCAGNTNTGNTGACTNCTNACTGTGATGCACCTCAGAGAGACTNGNT
ATACGGCGACATGNANGCCGTNGTGAGTGATGCGTGTNAGCACACAGGNAGTGTATATAGGCAGTGACAG
ATCGATCGAGGAGACGTGATTGTACNGCCTGCTGTATCTATNGTNTGGTCNGATGTCGAGACGCACTACT
GTGTGATGTGCAGTGCAAGTGCGANANAGTGTACGCGNGGACTACGTACGTNAGTGGTATGCGACGCACG
AACTGCACGATGCCACTACAGACTCANCGGCACGCTGACAGAGCATANCTCGCAGCTGACACGTNGAAGC
CTNACANANGTGCATGACCGTGCAAGNACTATAGACAATNTAGTCAGTATGTNCACGACCGGTACTGAGA
TTAATGTATGAGGCATAGATNGATGCATGATGAAAAAGATAGANGANAGGATNTGATTACTACAANTAGA
TNATGAACACACACCACAGCAAGGACATGTGACANTGAGATGTCGACATACATGACTCTACACATATTNC
GGCCACAAATACGAAAAGANGACACACACCACAACTGATGAAAGCATCACGCATCATCAGTCNGACCACA
CATGCTGCAGTTCACAATGTCGTGTGATACTCANGAACTNGANCGTNACTGTACAGTCGCTGCGTACNCG
ACTCGANGTGCGTTGCATTGCAGTNGACTGACCGCATTATGTCATNGATNAGATNTANGATNTNCGTGAC
TCCNTGTCNATANAGCTTCGANCNATGTGACTCACAGAGTGTCGACGTCTAGATCGCTGACTATAATCGA
TGNACACACNTCGTNCGTANGATAGAGACATCTCTANATCACTGCACTCGTGTGTATGCCAGGNCGCGTT
CGAGANAGTGTGCANGATGACGCGNATGTANGCTGAGCGTGTNGAATAGNTNGACATGATGATATATGTA
CTGTGATNTNGACGTAAGTANGTTCGTGATACTACCATGTGACTGTGCGCTGAGCGACGCAANAGAGATG
GACGTGACTATGTCTNCNCTGGGCGACTCANTGCGACTCGATGCTACCGNTGCACAGCGCGCGTANCACT
GTNTCGTAANTCTATGATGCGCNCTGACTGCACACTGTGCTATGCACACTGCATAGATGATACTANGCGC
ATGTNCGCACACTCGTCGACGATGCTNGCCGTNTNGATGTGACTGACGTGCTTATCGCTGATNTANCGTG
CGNGACNATNATGATGCGCTGNACTCTCAGATATGCGACTACACTCTCGGTGCACATTNGCGCTGANGCG
TGCCATNGATACAAAACTATACCTGACACANANATCGCTGCNGACGTGNGTAGCTACTNGACTTAGTGCG
CGACGACNTGCANGACGCGCTCATTCGGGTNCGATGNACATNGCACGANATNATGNACCGCATNCTAGAT
ACCTAGTGACTGAAGACACTTGATCACTGTGCANCAACANACCGANCGCGTACATAGCGCGGTGCGACTG
AAGAGCGCANCTAGCATGATGTATGCGCGCNGNGCNCACTACAGCGCGCGGGCCNGANTNATCGCTNCAG
TGTGTATCACTGCTTACCGTNCATTANAGTGTNGCTGACTCACANGNACGTGCAGTCTACATGATGTGAG
NATTGCTGGTCGNGGAGATGTGCANGTGGACNGACGCGCACGNCGGNANTGTTNGTATNGCGATGCTGCA
ATANAGTCGGANGAACTGACGCGATNGNGATCCNGATCATNNAGATGTNGATGCAGAATNGAGTNGTACC
ATCGACTGCCGAGAAT
>gnl|ti|495876852 28054966
GGGGTGGAGGGGTACTGACGNGNGGNGGANCNNGCAANNAAAAGCGAAAAAAGAAAGGANCGCAGCAAGG
AACAGACAAGACAATTGCATGTAATGTTGAATACAAACAGCAAAAAAGCCATAGCTGTAAAATACTGTAA
CGGCTGATCACTATGGAGCTTGTGATTTGCTAAAAGAAGTCGATTTTCAGTATGTCATAAAAGTACTATA
TGCAGATAGGGCATATGACAGAGAAAAGCTCTATAAGCTGTGTAATCAATATGGTATAAAAACGAAAATT
CCTCCGAAAAACAACGCAGCAGAGCATCCAAAGTTAGACTATATGGCTGAGAGAAATTCTGCAGTCAAGC
TCATAAAGTCATATGATGAAGATGGTATAAAGAAGTGGAAAAAAGAGATGAGTTATGGAAAAAGATCTTA
TATAGAAAGTTTTTTCTCGCGACTGAAACAAACATTCGGGTTTAGTTTTAGGAATAAATCTGAGACAAAT
AGAGAGAAGGAACTACTTGTTAAATGCTATTTGCTCAATAAAGTTCACTGATATTGGTATGGCTAAATTT
GAGATAGCTTCATAAATTTATTGTGCGTTACCTACTATCCGAAGAGCGATGCAACAAGCCATCCCAGTGT
CAGCTACTTGGATGACAGAGGGGAGTGGGATGACAGAAGATGATGGAGTGACGGGGAGTAATACAAAAGT
TTCGTCCTCCCCCATTGAATCGGCTTTAAAATCAAGTTCAAAGTTGAAATT
>gnl|ti|495876897 27976370
GACATGTGGCTGGGTTCTTTATCGTTAATCAGGATTAATCATCAATCTATACACTTAAGATTCCTTGCTC
TATTTTTTGCTGTACTTCCATTTTTGCTTAGCATTGTAGCTTGTATAGAATTTGATTATAACGATGCGGA
CTTTCAGTTTGTCAGCTACCCAATTATAAATGTTGGAATAGGGATAGATGGTATATCGTTGCTTTTCCTT
CTGCTTACAACTTTCTTGTTTGTAATTTGTATACTCTACAACTGCAAAATGAGTTATACAACCCTTAGGC
CATATATGGCATTATTTCTACTGCTTGAGAGTTTTGTAGTCGGTTTTTTCGTTTCACTGAATGCTATAAG
CTTTTATGTGTTTTTTGAAGCTGTTTTAATACCAATGTTCTTTATTATTGGCATTTGGGGAGGAAAACAC
AGGGTATATGCAACGTTTAAGTTGTTTCTTTATACATTAACTGGCTCATTATTATTTTTACTTGGATTGG
TGTACATCTATAGCACTTTTGGGACGTTTAATATACAAAAATTAGCTACATTAGTGCCAAACCTTGATCT
TGAAGTGCAGTCATTGCTGTGGATTGCATTTTTTATTTCTTTTGCAATAAAAGTACCGATGTTTCCATTT
CACACTTGGCTTCCTGATGCGCATGTGCAATCACCAACTTCTGGATCTGTGATTTTAGCTGGCTTGCTTA
TTAAAATGGGGGGATATGGATTTTTTAGGTTTTCTATTCCAATGCTTTCTTCAGGCAAGTTTATATTTTT
CAAATTTCGTTGGTGTGCTGAGCATTATTGCGGTTGATTATGGCTTCCCTAGATGCGTTTGCTCCAGAAG
AAATTAAAGAAATTTAATAACTTTATTCCTCAATAGCCCCATTATGGGGGAATTGTTTTCTGGCGGGGCC
CCTCTTTTTTTTTTTTTTTTGGAGGGAAAGN
>gnl|ti|495877020 27976294
GGGTGGGAATTCATAGTATATTCGATAAGCATTTACCTGCAGAAAATTTGTATAGTAATCCAACACATAC
AACGGCACTATCAACCACTGATGCTATAATTAAAGTAATGAAATTTGCCATATGAAAATTCAACTTGGAC
TTCAATTTTTCAAAAATAATTATGCTTGAGAGAAGAGATACTAAAATTGCAGTATATGAAATCAATATCA
TCAAATTAAAACTTTGCCATTTAAAAACACAACATAGCGCTGTACACACTATTAAGTTGTACGTAGCTTT
GCTTCTGCCATAAAATTCAACCATTGAATTTACAACTAAAGCAGCTCCCACAAATAAGGCAGCACATATC
ATCAATATATATCGTCATCGAAGTCGTAACAAGCCTCTGCAGCTTTCTTTAGTTGCCATAGCCTTTCTGG
ATTATAAGCATCACACCAGCAAAAATTATCGAGCAACGCTAGATGATTTATATTTCCTCCTGCGGCTACA
TAGTTGCGTATCGCGGTGTCAATTGCACATGCTGCCATGTGGTAGGTGTCAATTTCTCCATAACTTGAGC
CAAATCCTTGCGATTTTACAACACCTTTATTTGAAGAAAGAACAGGCCTTGAGACAATAGCTTCGCTGCA
CATTCTTCCCTTGCCTTGCAGTGGTTTTAACACTGACGATCCTTGAACCTCATGATCATATTGCACCACT
ATGAACTCTTTACTGCAAATGTTTGGTCTGCTTAACATTTCTTTTATTTCAATTTCTAAAGAAGGGCGAA
CTTGTTGTCATTCCAGCGCGTGGGCGCTGGAAGCCCCTTAAACCACGGGCTTTGTCTGGAAATGCAT
>gnl|ti|495877036 27976118
GTGGAATTCAAGGTTATCAAGAAGCGCGTTATATAGAGTGCATAATAAAGCACAATAATCAGAAGGTAAG
GGNTGGGAAGTGTATACGTTCCAAACGGTCAAAGCCCGGACTCTCAAGCATTTGAATATAAACTCAAGTT
TTTTGATAATCTATATGAAAGGATGAGCACTTTGTTAAAGAATGAAGAGTTAACTATTATAGCTGGCGAT
TATAATGTTGCACCGGATGAAATTGATGTCTTTGATTCAAACTTATTGAATGGCCAAGTGTGCTTTCATA
TAAGAGAACGTGAGAAGTTAAGAGCGATCTTGAATCTTGGGTTTAAAGATGCGTTTAGAATATCTCACCC
AAATTTGCAACAATTCACTTGGTGGCATTATCAAGGCAATTCACTCAGAAATAATCAAGGAATGCGAATA
GATTATATGCTGTTATCACCACAAGCTGTAGATAAATTGGAAACATGCTACATAGATGATAGATTGCGTA
AGCTAGAAAATCCGTCTGACCATACTCCTGTTGTATGTGCTATAGAATAATAGCAGATCTCTTACACAAT
TCACTTTTAGCAAACCTGAGTAGTCTTACCTTTGCTGCTCTGTGGTTCTTCCCTTCGTTTGTTTTCCTTT
CCTGTCCAAGATTGATCGCGCTGCTCACTCTTTTCGTTTTCCCTGTTGTTTCTCTGGGAAATTTGCTCAG
GAACAGGTTGTTGTTCACTCTTTTCTTTTCCTTGGGAATTTGTTCAGAAACAGAAATGGGTTGCTCACTC
CCTTTACCTTCTCGACTGGGGTTCCAAAATTTTATTGATGCCATCGCTAATTTCAATACCCCATTTCTTT
TTTTTCTTTTCCTCCGGGGAAAGAAGGGTTATAAAAAGTACCTTTTTTTGTCATTTGAAAAAAAAAACCC
CCCCCCCCCCCCTTTTTATGGGGAAAATA
>gnl|ti|495877037 28014340
GGGGTACGGAATGTGGTGGATTCGATTCAGTTGATGATTTGATGATAATGTCGTATAGCTTGGATACAGG
AAAACACGATCACAGTATTCCAAACATAGTTGCGCATAATTTGAGTGAAAATGCAGAAATTTTCTCGGCA
AAAACTTTAATAGCAATTCATGAAAAGCTAAAGCAAAGGTTATTTCAGGAAAAATTGTTCACAATTTACG
AGCGCTTCGATAAGCCACTTATGAAAGTAATATTTGATATGGAGAAAAATGGGATATTACTGAACATACA
AAAATTACAGGAGCTGTCCGATAAATTTCAGCAGGTAATTGCCGTGCTTGAAGATGAGATATATAATTTG
GCAGGAGAAAGATTTAATATTGCTTCGCCAAAACAATTAAGTGATGTTTTATTCAACAAAATGGGGCTTA
ATAAAAAGAAAAAGTCAAAAAAATCTGGATCGTATAGCACCAATTATGAAGTTCTAGAGGCACTCGAAGA
AGAAGGGGTAGAAATCGCAAGTAAAATCTTAAATTGGCGACATTTAAGTAAATTAAAAGGCACCTACACT
GATGCATTAATAAAGCAAGTTGATCCACTTGATGGTAGAATACACACAAGCTTTTCAACGACTGCAACTG
CAACTGGAAGGCTGAGCTCCAGCAATCCTAATTTACAGAATATTCCTATCAGAAGCGAAGAGGGAAATCT
TATCAGACAAGCATTTATTGCGCCAAAAGGGCATAAGATAATTTCTGCTGACTATTCACAAATAGAATTG
AAACCTCTGGGCACACGTTGCCAACGTTGCCACCATTTAAAGAAACTTTTTGCAACCAAACAAGAAATTC
ACGATATCCACCCCTAGGCCAGTTTTTTGAAGGGAAGAAAAAAAATAAACCATTAAA
>gnl|ti|495877101 27976201
GGTGGGAATTACTTTTAAGCCCTTTTACTTGTTTTAGTATTCTTTTCCAATCGCTCAATGTCCTTAGTTT
ACCCCCTGTTTCAACCATTACATTAATATCTACAGAACCTCCCACTGGGGAGTAGTAATCTAGGATAGTT
TCTATCACTAAAACGCGTGGTATTCCTTTATTTTTTACCAATTTTAAATAAGACAATACCTTATTATCAT
CATAATGCTGCAGAAAGCGGCAAAAGACACCTAATTCATAATTTGTAGCTGATAATTCTTCTTGAGTTAT
GAGTTTAATTTTTAAATCTTCTACTGCCTGCCTAGGCACTTTATGTTCGTTGTAATAATATAAGCCTATA
GAACCTTTATTGTGTATATCAGAATAAGCAAGAAATAAAGAGTGTACGCCAAATAGCAATATATTTTTAG
CACCATCTATATTAACCCTAGAATTAAACTCTTTAGTGTCAAACCTGGAATATCCTAGCAATGCTTGGTA
AAACGCTATTTTCCTGTCTTCTGATGTTTCTTTCTCCTTAAAAGATTCAAATGAAGATATTGACTCCTGC
CTTAATATATCGGCAATTTTTAACCAATTCTTTTCAGCGGCAACCCTTGCCCACATTGCTGCTGCTTTAG
GCAAAAATGGTATTTCCTTAAAACACTTACCTTTTGATGATAGTTGCCATAAGTCCTTGTTCTTATCGTA
ATCAATAAACCCTATTTCCCACAACGCCCCTAACAGCCTTTCTAGATTTGGAACGATAATATTTAACTTT
TGAGATAAAACTGGCATAGTTGCAGGTAAGATATTTAACCAATCAAGTTCAATAGCAACCTTTGCGAAGT
TAGTTTTTCCCAAAAGGGTGAAAGTTCCTGCAAAAAATCTTATGCCCCTTGAAAATCCTTTTATCAAAAT
CAAAAAAAACTAAAAATTTTACAGTTTTCCGG
>gnl|ti|495877199 27976315
GGTGGAATTCAAAGAATCGGTGTCATCCAAGTAGCTGAACACTGGGATCTAGCAAGCTTTGCTTGCAAAT
AAGTCTAATACGCGTCGCGTTTTATGCCAAAACACAATTGGAGTTACATGCAAAATAGATCCCAGTGTCA
GCTACTCGGATGACAAAAAAAGGAGCACTGGGATGACGATTGTCGTTTAGCCACAAACATTAAGAAATTT
ACCAAATGAAAAAAAAGGCAAAAGAAGCCCTGGGGTTATTATCCGCTTTAAAATATTGGCGTTTTTTATG
TTTTAAACGCTTGACAAGCGAAATTCAGCTGCTTTTAATTGCAACTAACTTACGCTGCAAATGTTTAAGA
AATTTACTAAGCAGAAAAAAAGACAAAGAATCCCCGAGTTAGCTAGTCTTTTACTATCTCTGTCGAGTAT
TGGCATTTTTTGATGTCTTGTAACGCTTTATAAGCGCGTTCAGCTTATTTAGATAAAAATCTAGATGTAG
ATGAAGTTTTGTAAAGACATACAGTATCTATATACTGCAAAAAATTGAACATAAGACGCCGATACATTAA
GTAATCCTTACCTTTTAATCTGCAGATTGGCGAAAGCAAATACAATAGCTTCAGTTTCATGATAAGGGGG
CTGGCGGAGTTTGTCAAGGAAGTTTTTCGTTTCTACCAGCTACTTGGATGACACCACATAAATTAATAAA
TAGGAAAATTACTACAAATCCTTTCAACTTTAAGCTTTACTGCTTTTTCGACACTTGAGCTATTTCCGCT
GATTAATCCTTTGATTACTTCATTTATTAAATCAGCTATCCCCCTTAAATTTTTCTGCCTCAATTCCCCC
GTGTTGTCTCACCACCGGTGGCCAAACCGAGACCCTGAAAGGGGAGGGTCGGCCTTTTGGCGGTTTCAAA
ATGGGAAAAAAAATTTTTTTATTTAAAGG
>gnl|ti|495877433 27976128
GGTGGGAAATTCTTGTTATTCAAAGGAGTTCCAAATTTTCAGGATACAAACGAAATATCAAAGCATGATG
GAAAGTTTACAAAAGACACAATACGGAAAATCTTAGAAGCTAATTTGAAATTAGAGGGAAAAGGTATTAA
GGATATCAAAGAAACGATTTCTATCGCTGAGAAAGAAAAAGATTTTGTTAGTGTAATGTTATTAGAAGAG
ATGTTAAAAAATGAAGAAGAGCACTTCCATTGGATTGAAAAACAGATTGACCTTATTGAACTAATGGGTG
TTGAAAACTATTTAAGAACACAAATATAGAGTGTTAAAAAAAATAGTATTTATTTTAATTGTACCTTGCT
TGCTCCTTTTTTTATTAGGATTATGGCAAGTATTCAGATTGAACTGGAAGAATAATATTATCAAAAATAT
GAGTCTTCCAGTTGTTCATCTATTGCCCAATAACGACCTTGAAAAATTTAACTATAGGCATGTCAAGATT
GATGGGATTCTAAGTGACATAGAACTATATGTTTTTGCAGGACAACATGGCTATCATGTGTTATCTCCTA
TGCTACTTACTACTGGAAATTATATGCTAGTGAACAAAGGAATAGTTAAAGAAAAAAAAGAGGAAAGAGC
AAAAATTGAAAAAGTAGCTGCAGGTGGAGTTTTATATTTGCATAGCAGTAAAAGCAAAAATTGGTTTATC
ANGAACGATACTGCTTCGAATACATGGTTTACCCTGAGTACAGAGGAAATTTTCCATGAGTTAGGTATTA
AGCTAGAAGAATGTATATTGTGGCCGAAACATTTTTGCCGCAAATTAACTATACAGCCAATGAAACCATT
TGAAAAATGGCAATCCCTTGGTTTTGCCTTTTCCTTACCTTGGGTTGATTTTGTGGATAAATTTTCCCTA
AAGGCAAAACCCTCAATAAAAGCTTGGAACCTTTTTCTGGTACATAAA
>gnl|ti|495877436 27976096
GGTTGGATTTCNGTAGCTGCAAGTAAGAAATTTAATGCATCCGAACCCTTACCTCCAATTTTTTGAGATA
CAGAACCAACTAGCTTGTCAAAACTATTAGCAAGGCGTAATAAATGGCTCTTCTTCCCACTTTCGCAAGA
TATTTTGTATGTGTTATTACGTATAACTATTTCTACTACTTGCATATGATGCTAAAAATTTTTACTGTAC
AATATAAACTTAAATTCCCACTTTTATCTTATTTATGGTATAAGTTTTTATTCATTTACCAAATCAGACA
ATTTTTTACTGCTACGAAAATATGTTTTAAAGTATTGATTCTTTGTAAACTTCTGTAACATTAAATGGCT
TGTTTCTTTCAAGTTATAACTTCTAACTGAAAAAGAACCAAACCCCCTAATTTCAACTCTATTATGATGT
TTCAATGTGCTTGAAAGTATCCCAAAAAATCTATCAACTATAGCTGCTATAACAATCTTATCTAAAAAAG
GATGTCTTTTTGCTACCCTCGCTATTATATCAGACTTTGTTGCCATTTATATGAAGCCAAAATAAGTAAA
CCTTATCACTTAGCAGATAATGCTATGTTATATTCTTCAACACCCAATACTTCAACTTCTATTTTTTCTG
ATATAGAGAATTTTTTATTCTCTGGTAAATGCTCTTGATCTATTAGAAGGGTTACATCGTTCTCAACTTC
AACGACTAGTCCATTATCTTCTCTCTTACCTACAATAACCTGTATTTTATCACCTACCTTAACTTTCTTT
ATCAGTTCTTCAAGAGGATCATACTCCTATTGTTTTATTCCAGAATAAATTCTGGCCCAATTCACGTTAA
CCCCTTATAATTTTTGCTTCAATTTTATCCCCTAAATTAAAACTTTCTTTTTTTCATCTGAACCATTTTT
TAAACCAAACAAAATATCTTTTCCAAAATTTTTGTCCCCCT
>gnl|ti|495877532 27976548
AAGTTTATATTCTGTGGGGATTCGAATAGGGGACATGTTTATAGTAAGGAATGGTCTCACGGAATTTCTC
CAAGTGGTTGGGAGTCTATTGAAAGGACAAAGATATTACTTAAGTCTCCGACAACAACTCCGCAAGGTAA
AGGCCACAAAAGCTTAAACGTTGCACTCAGAAAAAATCTAGGGTTGTATGCAAATATCAGACCATGCATT
TCATATCATCCTGTGATAGAAAATAAATTCGGTAAGTTTGATATCGTAGTGATACGCGAAAATGAAGAGG
ACGTTTACACCGGAATAGAGCATAGGCTCACTGGTGACTCTTACCAATGCACTAAAATTATTACTAGGTC
TGGCTCAGAGAAGATATGCAGGTACGCTTTTGAATACGCGAAAAAACACAACAGAAAAAAAGTAACTTGC
CTGACTAAAGATAACATAATGAAAATGACTGACGGCACTTTCCATGCAGCGTTTGATCGCATTGCAAAGG
AATACCAGGACATAAAGGCAGAACATTATATAGTTGATATTGGAATGGCACGTGTTGCAACAGAACCCGA
GAATTTCGATGTTATAGTAACCGAGAACTTATATGGCGACATATTATCAGACATTGTGGCACAGACCTCT
GGATCTGTGGGGCTTGCTGGAAGTAGCAACATCGGAAATGAATACGCAATGTTTGAAGCAGTGCACGGTT
CTGCCCCTGATATTGCAGGAAAAAAACATAGCTAATCCTTCTGGTCTTTTAATGCTGCAGTGCATATGCT
AATTTACATAAGTCAAGTGGGTACTGCAAAATTATTCTACGATGCATGGCTCAAGATTTTGGAGGTGGAA
TAACCACCTGCCAATTTGTAATAAGAAAAAAAGAAAAAAAAAAAAAGTGGAAACTCCCGTGCAAACCTGT
TTTAAAGTTTTTTTCTCGGGGGTGCCCTTAATAAGG
>gnl|ti|495877695 27976449
GGTTTGAAACTGTGGTGGATTCTTATAACAATAATATGGGTTTCCTCAAACGGAGATTACTATGACCTAG
TTATTTTAGATATACACTTGCCTGGTGATATTGACGGATATGATATATTGCTAAGACTAAGAAGTGCAAA
AATCAAAGTTCCTGTCTTAATACTTTCATGTATATCCGCTGTCAATCACAAAGCTAAAGGACTCGGGTAT
GGTGCCGATGATTACTTAACCAAACCATTTCATAAAAGTGAGTTATTAGCTCGAATTAAGGCCATAGTGC
GTCGTACTAAAGGCCATCCTGAATCGGTGATAAAGATTGGTAATATAAATATCAATTTTGATCACAGGAT
TGTTGAGGTGAAAGGTAAAACGGTTCACCTTACTAATAAAGAGTATTCTATGATAGAATTGCTAGCACTG
CGTAAAGGAACAGTATTAACAAAAGAAATGTTCTTAAATCATCTTTACAATGGCTTAGATGAACCTTCAG
ATAACAAGATAGTTGATGTTTTTATGTGCAAATTACGTAAGAAACTTGAAAGTGCAAATGATGGAAAAAG
CCACATAGAAACCGTTTGGGGCAGAGGGTATGTTCTGAAAGAGTATATTGATGATGATGAATATTCTAAT
GTTAATGTAGGCGAAAGTAGTGATGGCTATCAAGCAGAACAAGTGAAGGACAACGCATGAAATGCCTACA
CATTTAAATATAGCATGGCTTATATCGCACGTATCATGTGAACGCCTAAGTGAAATATAAGCCGAGTTCT
GTTTATGTAGCTATTTTTCTGGGAGTAATGGTTACATTTAACCGCAGGCGAATTTACCCAAATAAAAAAG
AAGAAAAAAATAAATTCAACTTTCAATTTAACCTTGCCCCCAAGTGGTGGGTTAACCCCAAATAACAAAG
GTTTGCCATTGGGCCAGGGGGGTGGGCCTTTTACCCCA
>gnl|ti|495877851 27941574
GGTTGAAAANNGNGGGNGGATTCTATAATTCATAGCGCATTATATTTGACTAACAAATTTGCCATACATG
GCTTCAAATAATTCAGTGCAAGGGTTGGGTAGAATCCAAGCAAAATAACAAACACTGCAAGCAGAATTAA
GACAGAAAATTCTATGCTATCCAAGCGGTTATTTAATAATTTAGAATAGCTAACCCCCCATATTATTTGC
TTACATAAATTCAGCATATAAACTGCGCTTAAAATAGTGCCAAGTGCGATAAATCCTGTAAAAAACCCTA
GGCTCTTAAACATTCCAACCATAGCCAAAAACTCACCTGCGAACCCAGATGTTCCAGGTAGCCCTATTGA
AGCTATTGAAAATAAAATGAACATAAAACCAAATTTTGGCATTGTGTTTACTATGCCAAAATATTTTGCA
ATCTCCAAAGTTCCAGTTCGAGTATATAGCATTCCAACACATAAAAATAAAGCAGCAGAGATAAGGCCAT
GACTGATCATTTGAAATATGCTACCCAGTACTCCTTCCTCACAAAATGAAAAGAGGCCAGCAGTAACGAT
CCCCATATGTGCTATTGAAGAATAAGCTATTAACTTCTTTATATCATCTTGAGCAAACGCAACTAGAGAA
GCATATATCACCGCAATAATGCTCAGCACAACAACGAAATTTGAAAAATATAAACTTGCCTGAGGAAGCA
TTGGAATAGAAAACCTTAAAAATCCATATCTTCCCATTTTAATAAGCAAGCCAGCTAAAATCACAGATCC
AGAAGTTGGTGATTGCACATGCGCATCAGGAAGCAAAGTGTGAAATGGAAACATCGGTACTTTTTACTGC
AAAAGAAAAAAAAATGCAATCCACAGCAATGACTGCACTTCCAGAATCAAGGTTGGGGCACTAAGGTAAC
TAATTTTTGGTAATTTAA
>gnl|ti|495877852 27997363
GGCGTGTGGGTGGGATTCTTAAGGGCTAAATTTGGAAAGGAGTAGAATGGAAATAGGATTAAATCATTTT
CTGATAGTTGCTGCTGTTTTGTTCACTATTGGGGTGTGCGGTATTTTCATTAACCGTAAGAGCATAATCA
ACATACTGTTATCAATAGAAATATTATTGCTGGCAATCAACATCAATCTAGTTGCTTTTTCTGCCTTTAT
GAATGATATAGTTGGGCAAATTTTTGTGATGTTTGTGTTGACTGTTGCAGCAGCAGAGTCAGGAGTTGGG
CTTGCGATATTGGTTGTATATTATAGAAGCCGTGGCAATATAGACGTTGAACAAGCAAATTTAATGAAAG
AATGAAAGTATGACGTATATACTGAAATTAATAGTATTTTTGCCACTTTTTGGTTCGCTATTTGCAGCAC
TTTTTAGAAGAGATGTTTTTAGTCAGTTAGTTACAACGGCAGGGATTGGAATATCTGCAGTTTTATCTTG
GTATGTTTTTCTCACCTTCTCTGAAATGTATCACTTGAGTTTATTTCCTTTGTTTTCATTGAGCATCTTA
AAAGTAAATTGGGCAATTAGTGTGGATGCTCTCTCATCCTTAATGCTGATTGTTATTTCCACCGTTTCAC
TGGTAGTACATCTCTACTCTATCGGTTATATGGAGCATGATAAGGGGAAGTCGAGGTTTTTTTCTTACCT
ATCGCTATTTACGTTTTGTCTGATTGTGCTGGGTGTAAGCGAAAATTTCGTGCAACTTTTTTTTTGCTGG
GAAAGGAGTTGGCCTGTGTTCTTATTTACTCCATAAGAATTTGGGTTCCAAATGAATTCCCGCAATAAAT
GCACCAATTAAAAGCATTTGTTGTGGAAAAGGGGAAGAAAAATTTTTCCTATTTGATTTGGGATT
>gnl|ti|495878018 27997401
GAAGCGGTGGTGGGATTCAGCCTCCTTTATTCATAATTTTAAGATATATACAATTCTGCCTAAACGTGAA
GATGTATACCGAAAAATAAATTCTCGTTTCATTACAATGATTGAAAATGGAGCAATTGATGAAGTAAAAA
AGCTACTTAGCATGAACCTAGCCCCACATTTGCCAGCTATGAAAGCACACGGAGTGCCAGAAATTATAAA
GTACTTGAAAGGTGAGATTACTTTAGACGAAGCGATACAAATTGCTCAAACAAACACAAGACACTACGCG
AAACGTCAGTATACCTGGTTTAAAAAACAATTTCTAAATGCTGAAGTGATTGATTGTGCAAACAAGCTCA
AGATATTTTAATTCAGGCCGTGCTCATTACTACGAATAGGGGGTTCCATATTTTCCAGATGGTCGCTTAC
TTCTAGTGGATCGCCTAAACCATGCTCTATTTTTATTTTAAAAAATCCAAGCCTCTCGCAAAATTTCTGA
AAACACTCTTTTATAACGTCAAACAAGTTTATATCACCTATATTATAGTCCTTCAGTCTCTTAGGAACAG
TAAGTGACAATTTACCATCTTCATATGTTACATTTTTATCACCTTGAGACTTAATTGTGAATTCTAGCGA
GCTATCCAATTTACATAATTCTTCTTCTGATTTTGCTAAAGTGCAAACTGCAATTTTTTCCTTCATTCTG
ATTGGTGCATGACTTGGATAACTAGAAAAAAATGTGTTGTAATAACAAAAACCAAAACTAATCCATATGC
CAAAGCTACTGAAAAAAAAGGTAATCTTCATCGTAAAATGCACCTAACTAACCTCGTGTGATAACAATTG
ATAAACAATTCCTTCCAAAAAAAAAATTACTTTTGGAATTGGAGCTTTAGCAATTTTTAAAAATTTTTCT
TAAGAAAATATTTTTTTGAAATGCATGTTTAAATTAT
>gnl|ti|495878048 27997571
GGAGGGGGGGGGGATTCACATAAGTCTAGAAGAGCAGCTAATGATTTGTTTAGCGGGTTATCAACTATAG
CAGAAAGAGGAGCAGAAGCAGGTGCACTATACCTGGAAGTAAAGGAAAAGACTGAAAGTGTAGCTAAAAA
AATGACATCCAAAAAGGAATTAATTGAAGCAAGATTTCAAAATATACAAGAAAATTTCATTAATAAGTTA
AGTAATTTTGAAGAACTTCAAGGTGCCAGAGATTCTAGTACTTTAAAGAAATTCTATGCTGCTGTTAAAG
ATGTTCTAAAGATACGCTCCAGCATCCCTATTTCCAATTTACATCTATTATCGCTTGTTTACCATTTATC
ATTGGAAGTATCATATGCTATTTTTCAGGCAATAACTGATCCAATTCTTGGAAGTACAATTTTAACTGCC
ATAAGTGAAAGAAAATTGCCTGAAGATAAGCAGTGGGCTAAGGTATTAAAAAATACAGTACCAAACTTAA
TAAGAAATCAAGAAGTTGTGCGGAATGTTATAGTACCAACTCTTACTGATATTTTAAAGAGCCTATCAGA
ATCAAGAGAAGAAAGAAAATTTATAATCTATACTCTGGTCTGCCTGAAAGAAGTGATTGAGGAAGTTTAT
ACGACATCGGTACAAGAGTCATTGTATAGGATATTAGGAGTAGAACTTGCAAATAGTCTAAATGGTATGG
TACAGGCAATAAGTAACCTATTAAGCTGCTAGGGACCCAAGGAAGTAAAACGTGCAAGAACCGCAAATGA
ATTAAATTACAGAATAGGTAACTTACACCTGAAAAAAACGCAGCAATTCCTTAAATAGCTTAGGAAAAAA
AATAAGGATCTTCCCGGCAAGTTTGAAGGGCCAATTTACAATTAACCAGCCAATTAATAA
>gnl|ti|495878049 27941820
GGGTGCTGCGCGGNGGNGGAATCCAGCTCACGGTTTTAGATCCGTATCAGAAAACTTGACCCGTATCTCA
ACATTGATCCTGGGACAATGAACCCAACTCAGCACGGAGAGGTATTTGTTACCGAAGATGGTGCTGAAAC
TGATTTGGATCTTGGGCATTATGAGCGTTTTACTGGAATTAAAGCAACAAAAGATGACAATATAACAACT
GGTAAGATATATCATGAGTTATTGAAGAAAGAGAGGCGTGGTGATTATCTGGGCAAAACTGTGCAAGTCA
TTCCTCATGTAACAGATTTGATCAAATCGTTCATTTTTAATGGTACGGAAGGTTTAGATTTTGTAATATG
TGAAATAGGCGGAACTGTAGGTGACATTGAAAGCCAACCATTTTTGGAGGCTATACGCCAAGTTAACTAC
ACATTAGGAAAACAAAGAGTTATCCTTATTCACTTAACTTTAATACCATATCTTACCGCAGCGCAAGAAT
TAAAGACAAAGCCAACGCAGCATTCAGTTCTAGAGTTAAATTCCGCGGGGTTACAACCAGATATTATATT
ATGCCGCAGTGAGAAAGAAATTTTCGATAATCAAAGAGAGAAAATAGCTAAGCTTTGCAATGTTTCTTTA
TCCAATGTGATACCTGCCCCTGATGTGAGTCATATATATGAGTTACCGGTGTTGTATAGCCAATGTGGGC
TTGATACGCAAATTTTGGAACACTTTGATTTAAGTAAGCCAAAACCAAGCTTGACTGAATGGGAATCAAT
ATTGCATTCCATAAGGCACCCAACACAGGAAATTACTGTATCCATAGTGGGAAAAAAATCCGAATTCCCT
GAAGCCTAAAAATCACTGGGTTGAAAACATAAATTCAGGGTC
>gnl|ti|495878177 27997575
GACTTGTGGGGGGATTCCAGTACTGTGCATACCAGTGATAATTATCACAATACCAGTCAAAAATGAGATT
AATATTGTGTCTATAAGCGGTGCAATCATTGCAACGCACCCAACTTTAATTGGATCTTCTTCTTTTACAG
CTGAATGTGCTATAGCTGCTGTTCCGGTACCTGCTTCGTTAGCAAACACTGATCTTCTCACTCCGGCTAT
TAATCCGCTCAATACTCCGCCTCCTATAGCAGATTTATTGAAAATGTCTTGAAATATTATAGATAAAGCA
TTCAGCAAATTACTTCTGTTTACATAAATTAAATATATACACATACCCACATATAGCACTATCATAATTG
GTGCTAAGCTCGTTGAAACGAAAGCAATGCGCTTTATTCCTCCCAATATTACAATAAAGACAAGCAGGGA
TATAATAATGGATGCGTTGTATTCTAGGAGGTTATTTGATAGTGCTGCTATTTGATTTGCTTGAAATGGT
ATACCGCCCAAAATCATTGCAATAAGTTGCATAATCGCATAAGTGAAGGCAAGAAATCTACCAGTTTTTG
CAAATCCAATCTTTGCAAGCCCGTATTCCATGTAATAAAAAGCACCACCAGTTGTATTTTAAGAGCGATA
AGTGAATGCAAGCACCACCTCGGCAAACTTTATCGACATACCAAGTATTCCGGTAATTACCATCCAAAAA
ACGGCACTTGGGCCCCCTATTGTAAANAGCATTGCAACTCCTGATATTGTTCCAAGACCAACTGTTCCCG
AAATTACTGTTGCCAACCCTTGAATAAGAATGAATATGCCATTGTTGCTGGTACTCCACCNAAAATTGAA
AAGTGGCCGGATTCAAATTTAAATAAACCAAAAGTTAAAGAATTTGAAACGGGGGCAATAAAAAAGAATC
CCATTTGGCA
>gnl|ti|495878202 27997725
GAAGGGTGGGGGGAATTCACATTATGCTCCTAGATCTATACAAGATTGAGCACTATCAAATAATTTATTG
TTGAAAAAATACTCCAATAGTGTTTCACCAGAAGGCAATTTGAAATTTTTTACTAACTGCATGTTTTCAC
TCTGATCACCTCTTTCTATATATAGCTTGAATAAATAAACAGCTTCCCTACGAGCTATTCTTGCGTGAAA
AGCATATTCAAATGCTGTAAGGTTATCATGATTTTTGATATAGAGATCTGCACCATTCTTAAGAAAATCA
TAAAAAGTAGCGTTAGCTGTATAGGTTTCATCACATTCAATTAAGCGCTGCTTAATAAAATTGACAACAG
CGTAGTGTAGTGAGCTATTTCCATTATTATCTGGTATATTAACGTTAACTCTTTGTTTTATGAGATATTT
TGCATGGCCCAACTTATCTTGAATAAATTGCATTTAGTAATAACGTTCTTCCTTCAACATCTTGAGAATT
TACTCCTTCGTGTGCTCCCCTTTCAAGTTATAACATAGCATTTTCAACATCACCTTTTTCAGCTGCAACA
CTCAGTAGGGCTTGGATCACCTTTTATTAAAAATTAATGTTAGACACCAATTTTTTAACAAAAATTAAAA
AAACAACAACCGAAACGCAACCGGACCCAACCCCCCAAAGCCAAAGAAACCACACCAAAGCAAAAGNAAA
GGGAAGAAACAAAAAAAAAAAACAAAAATTCCCCAAAAAAAAGGAGCGGGAAGAAAAAAACAACCAAAAA
GAAGAGACCAAGAAAAGGCAGCAAACAAAAAAAACCACGGCACAAGGAAAAAAAAATTTGGGGAAAAAAA
CCACCAATAAAACCAAACAAAAATTCCATTTTTTGTAAAAA
>gnl|ti|495878203 27942054
AGGGGGGCTNGGGGGGGGAGTGCCCNNGGGGGGANNCGAGCGTTCAGAAAATTATCAAGTACGTACTTTA
ATTTATTAAATACTAAAAACAATATATCACCAAAGTTTACCAAATTCATTTTCAAAAAACAAGATTTTAT
TATTAACCCGAATTCTGGATTAGATTTTAGGTAAATTATTGAAAGTCTTGAATTTTACTAAATTAGTAAC
TAGTCTTAAAATGCTTACTGCTTTATCGTAAATGCTAAAACAATAAGCTATTGATATTCTTGTTTTTCTG
TATTTGTCTTTTAAGGAAAATTTTAACCAGGTTGAGGTGAGTTTTTTGAACATTCCCGTACTGCCTGCTT
ATTTCTAGCAGTTTTTTCTTCTTTTGCTTCTTCCATTTTAGAGCCTGGTTCTTCATGTGTATCAGTCACA
GGTTCTTTTTCTGCTTGCATTATTTTACCTGATATGTACTCCTTAGCTTGCTTAGCGAGCTCGATTACAA
TAGCTACTCCAATTGCAGTTGCCATCAGAAGTACTGGTATTGTAGCTCCCCTAGCTAACAAAGAACTAAC
TGTAGTTGATAAAGAATCTACTTTTAATTATTGGAGTCAAGCCACATGCCACAAGGCCAACTCCCGGCTG
CTACCTCTCTATAAACAAGCCAGCCAAACCCCCCGTTTCTTTTTATGTTAACCCGCTATGACGCTCCTAG
GGAATTGGAAACAAAAAAATTGTTATGAAAGCTGTATAAANGGCACAACCAAAAAGGGCCCCACAGTTCC
GCCCATTATCAAAGGGGAAGAATAGGGGAACTAATAAAAAAACTATAAATGGCTAATTTAACTCTGANAA
NGGGGCCCCCN
>gnl|ti|495878252 27997708
GGGAAGGTGGGTGGAATTCGTGGTTAAGCTAACGTACATAGTTATGGCTATAGTTGATGGTAAACTTATT
TAAGTGACAGATGAGTCCATTCTCTTTAGAAAATAGTGGTTGCGTATATGCTGATTACAATGCAACTGCT
CCAATTAGTGAAAATGTAAAAAAAAGTATATTTGAGGTCTTGTTAAAACAAACGCTCAATCCATCATCAC
TACATAAAAGAGGACAAGAAGCGAGGAAGATTCTTCAGGATGCAAGAGATAACGTACGTGGTGCTATTGG
CGTCTCAAGTGATAAATAAATAATTTTCACGTCTGGTGCAACCGAAGCGAATAACCTTGTTATGAGAGGA
ATAGCAGGCTACCTGCATGTAATTTCAGCTACATAGCATCCTTTAATTCTTAATTCTACATGAAAACCAC
AATCACTACCCGAGGAATCACGAGGGCATTATTGAAATATCTGCACTATACAATATTACTAGCAAAACTC
TATGAAATCATTCAATCATTTCACTTATTATTAAAANNNNNNNNNNANAAANAANNAANNAAAAAAANAA
AAAAANAAAAANANAAAAAANNANAAAAAAAAAAAAANAAAAAAAAAACAACNCATTAAAANNNNNNNNN
NNNNNNNNNNNNNNNNNNNNNNNNNNNNNNNNNNNNNNNNNNNNNNNNNNNNNNNNNNNNNNNNNNNNNN
NNNNNNNTGTTTTNNNNNNNNNNNNNNNNNNNNNNNNNNNNNNNNNNNNNNNNNNNNNNNNNNNNNNNNN
NNNNNNNNNNNNNNNNNNNNNNNTTGNNNNNNNNNNNNNNNNNNNNNNNNNNNNNNN
>gnl|ti|495878314 27997385
GAAGTGGGGGGGGAATTCCTTAGAATTTTTACGTACCAGTCCTGAAAGTCCGCCAACCATCAATGACAGT
AGCATAATTTCATGCATACTCATAAACCCTTTGGTGATGTTTTGGCTTAAAAACAATAACCCATAATTGT
TGTTATTTATAAATCCAATGATTCCAGCAAAAGTTATGCTTAAAACCAATGCCGTAAATACATTGATTCC
AAAGTTTGCAAGCAATATAAGTATGATGTAAGGAGCCACAAGCAATAAAGAATACTCCTTAACTGAAATA
GCAGCACTATTGCTTGAGCTATAAAATAATATAATTATTGTGAATATAGAAGCAATTAGTGCCACTTTTG
CATTCAGTTTTAATTTTTTCTTTATATCAGCCTTTTGAGACATCACAGATGCAATTGTAGTATCAGAGAT
AATAGATAAATTGTCGCCAAACATTGCTCCTCCTACAACAGTTGCAACTCCTAAGGAAGGAGAAATCCCA
GCTTGTGTCAGTTCAACTGCAATAGGAGCTATTGTTGCAATGGTGCCCATTGATGTACCAATAGCAGTGG
AGATGAAAGCTGCTACAAAAAATAATCCTATGAGTAAAAATTGTGTTGGTATAAATGAAAGAGCCAAATT
AACTGTGGCATCAGCACTACCGATTGCTTTAGTTACTTCACTGAATGCACCTGCAAGTAAAAAAAATGAT
GCACATAGTGATAATATTACGATCTCGTACCCCATCTAAAAAGGCATACATTTTTTCTTCAGTATTGCCC
TTGTATAAAACCCAACCCAAAACCATGGGCAGAACAATGGCTACCAGTGGAAATAACTTAAAAAAAGCAT
TTGAAACGCCCAAAAATATAAAAAATATACCCCTTCCCAACAAAAAAAAAAAGAACGTAAAAAAAAGGCA
AAAAATTTGTAAAAAAAAAAAAACCCTTACCCCCTAAAAA
>gnl|ti|495878315 27941597
GGTATTGACCANNGGGGGGATCTACATTTGCATGTACCTGAGGGTGCTGTACCAAAAGATGGCCCTTCTG
CTGGCGGCGCGGTATGTACGTCTATTGTTTCTCTTATGACGAATATACCAGTTAACAAAAATGTTGCTAT
GACAGGCGAAGTGACATTGCGTGGTAGAGTTTTAGCTATTGGGGGCTTAAGAGAAAAATTGCTTGCAGCG
CTCAGAGGATCAATCAAAACTGTGATTATACCAAGTGAAAATGAGAAAGATATGCAAGAGATTCCGGCAA
GCATCAAAGAGGGGATCAACGTAGTTTTTGCTAAGAATATTGATGAAGTTATGAAAGTTGCTTTAATGCA
CCCTACTACTCCAATTGATGGTGATGATAATCAAAATAGTGTGCCTTCCTCTATAGAAAATAAAGATGAT
ACTTTTCCTATGTCGGAAACATTGAAGCATTAGATTAAGAAAATATTATACAATCTCCACTTCTTTTTTA
TCCGGCAAAAACCCACCAACTTGCGCATTCCTTAGGGTCTTATACATTCCGTTTTTATCAAGAAGTTCCT
GATGCGTGCCATCTTCTAAAATCTTACCTTGATCAAACACTAAAATGCGATCCATATGCAAAATCGTAGA
TAGGCGGTGGGCTATTACTATTGTAGTTTTATCTTGCATCAACTCCCATAGAGATTCTTGAATATTACTT
TCAGTCACAGAATCAAGCTGTGAAGTGGCTTCATCCAGAATTAATATAGGAGCATTTTTTTAGATAGCTC
TGGCAATTGCGATACGTTGCCTTTGTCCACAGAAAGTTTCACACCTCTTTCACCAACTAGTGAATCATAC
CCTTGGGGTAATTTTGAAATAAACTCCTGACCATGTGCTTTTTTTTGCCCCTTCATTTACTTCATCCTCC
GCTACCATTTGTTTTTCC
>gnl|ti|495878384 27997585
GGAAGTGGGGGGGGATTCCTTCTCAGTTCTGAAATATAGGCAGCTTGCTATGATTAAAGTAAGATTGCAA
ATGGTAGATTATCTCATTTGTGCATTTTATATCATTTTGTTTTAAGTAACTTGATATAATGTCATAAAGA
TTGCTGTTGCTGTCCTTATAGCAAGCAATCACACCAAAAATTTTTGAACTCTCCATATAACTTTTAGTCG
CAGAATTATATGGAAGATCACTTGCTACCATCATTACATAGTGACCACTTACGTTATAATCCAATACGTT
TTTTAACTCTTTGGATATACCTCCACTCACATTTATCAGCTTAATTAATTTTTTGCTGGTAAACATCGAA
ACGTTTGCCAATTCAGAAAACAGTAAACTGGGTAACTTATTCACTATTGCAAAATCCATCACCTGAACTG
AATACTCACCCAAATTAGCAATTATTTCTTGTACATAAAAATCAACCCTACTGTTATCACTTCCATGAAT
TAACACACCACTTAAAGCGTCAGGTTGCTCTAGGAATCTTTTAACTTTGGATGGTGTAACCCTCATGCCA
CCTATATGATATCATTCTCATTTGATTGTACATGAGTGTCCAAAGACTCTGAGCTTATTTGTACAATATC
ATCTGCCGTACTCTGCACATTATCCCACTCTTCTGTTTTTCCTGAATATAATTATAAAATTTTTTCACAG
GTTGAGATATATATTTTGTGAAAAATCCTTCTTCGCTCATATTGCTTACTCCATAAAATAACAAACTTAT
CCTTAACATATAAATAAAAATAAAACAAAAACCAATTTTGTGCTAAAAATATTGATGGTTTAAAATGGAT
TAAATACAAAAATATTAACATTTCGAAAATAAAATTAAACCCAACCTGCTTAAAAATAAGCT
>gnl|ti|495878385 27941834
GGGGGGCTTGGCGGGGGGNGGATTCTTTGGAGCATGCCAGCTTCTATAGGAAAGCTGGAGATTAATTTGT
AACAGAAAGCGTGTATGGTTTGTATAGTTAGACCAAGATTTTCCAGTTCAGAGAAAAGCCTTCTTGCTCT
TGTTAAATAATCTTTATTTTTTCTGGATCCCAGTGTCACGCACTGGGATGACAAGTAGGGGTGCTGAGAT
CCCAGTGTCACGCACTGGGATGACATTGGAAAGAAATCTAGTTGTTCTAGATCTGCTGCCAACACACTAT
CTGAACATATTGCCCACTTACTGAGTATGCTGTGAATGCGATTCTCCATTTCGTTTGCTGCAGCATTGGT
GAATGTTAAGCAAAGAATATTTCTTTTGTTTTCTAATAAAAGTCTCAATACTCTGTCTATTAAGATTTTT
GTTTTGCCTGTACCAGCGGACGCATTTACCCACACAGAGAAATTAGGATTTATGGCATTTGATCTCATCA
GAAGTGCGAGAACCTTATAAAAGTTGACTAGATTAGCATTATACATATAATGTAAAAATAGTGTTAGTGA
AGATATATAATGAAAAGTTTTTGTGTAAAGGCGCCTGCAAAAATCAATCTTTTTTTGCATGTTGTAGACA
AAAAAGAAACAGGGTATCACTTGATTGAAGGTTTATTTGTCTTTGCTAATCTCTCTAATTTTTTGGAAAA
TAAAGTANGTGAGAAAGATTCTAGATTCGATAACTCTACAGTTGAATTTTTAAACTCCGAGTCTAAAATA
ATAACCCATATAACACTGTAATGAAAGCGGTTAATCTGCTGCCTAGGCTTGCTCCTGTAGCCCTAAATTC
ACTGTAAAGGTGT
>gnl|ti|495878501 27976131
GGTGTGAATTCAGATACTAAATTTAAAACACAAGTTAACGAATTATTATGATTTTTACCAAGATAATAAT
ATAGTAAGATTTGGTAGTGAAGTATCAAAATGGAAAAATACACCAACGCATGGTTTAATAAGAAAGATAA
TCATGATTGTGCAAACGATGGTACTTGCGGGCAATCTATAACGGATTTTAGGATTGGTAATACAGACATT
TCTTTTTTTGATAGTAACAAAAACTTAATTGCCAAAGTACCTAAACTACCAAAGTATTCTAGGGATAAAT
ATGGGCATCAATTGTATAAGGAAGCTGAGTCAAAGCAGTTCAATTATTTTTCCACAAATATACATGATGT
TTTGTCTAACAGCTTTACCGTTAAATACGGGTATATAAATTGTACTATAAAATACGACAACTTATCTGAG
CAAGAACAAAACCAAATAGAAACAGACATTAAAACTGCCTATGAGGCATTTAAAGAAAAGTTTTGCTTCA
AAGATAGTAGCATAATTAAAGATATAACGGTTTACATTTTTAATAATAGAAGCGATTATACAAAGTATAA
CAATCTTCTCGGCATAGATGAAGATGGTGGTCCAGGATATATTACACGAGGAGTAACAGATTGTCAGAAT
ATTCTGACATATAAGCAAAGTGCCATGGATTTTGTTCTAGGTCATGAGCTAGGCCACATATTTCAATTGC
GTTTTTCACCATCGGCCACAGTCAAAGATTTGAGTACTCAGGATACTGAACTCATAGCAAATGTGGTTGG
GAAGAGAAGTAGAAGAAAAAAATTATTAAAGCTATTTGCAAGCAGATGGGGTGTAGAATGATTATAAATA
CAAAGGAAGGGATTTTTATTTTTTAATAACCTAGGTACAAACTGGGTAGGGGTTAACCCGCCCTAAAACC
TTTTTCAAAAAAAAAAAAA
>gnl|ti|495878502 28014347
GGGTACGCGNGNCGGGGATTCAAGGTAATTGCAAAGGAAGTCAATTTACAGGGCAGTTTCTGGAAGATAG
CAGCAACATACTAGCAGAATACAGTGGAATAGGGCTCGAAATATATGCGGATAATTCAGGTATGCTTTTG
CGTTCCTTAGGCATTAGTAAATCAATTAAAAACGGCAAATTGTCTTTTTATCTCTCTCCTCAGAGAGAAA
GTGGAGAACATTATGGTACGTTATCCATTAGCAATTTCTACATCAAAGATGCTCCACTACTTACTACTTT
ATTGTCGATGTCTTCATTGCCTGGCATTGTAAATGCCATAAAAAATGAAGGTGTATACTTTTACAAATGT
AATGCACCTTTTTCATACAAAGATGGCACTATTGAAATTGAAGAATCTTGGCTTGAAGGGGCGGAGTTAG
GTATTAGCACTGGTGGTAAGCTCGATATTAGAAATTATAAATTCCAGGTTGCAGGACAAGTAATACCAGC
ATATTCAATTAATAAATCTTTGTTAAAAATTCCTATAATTGGAAAACTTCTTACTGGTGGGAAAAGTAGG
GGAATCGTTTCAATAGACTATAAAGCAAGTGGTGATGACAAAAACAATAACGTATCTGTTGATCTTATCT
CTTCGCTAACTCCAAACCTATTAAAGAGGTTATTGGGAGTGTTTGATCGCATTATGACAAAAACTAACGA
AAGTGGCTTAAAAGGTGGTGTGAAAAAGAAATTTGGTTCGATATGACCAAAAGGGAAGTTATTTAACAAA
ATTATGGACAAAAATGCAAGAATTTCAGATTGATCTACCTGGTTTTTTATTTAGTTGTTTTAAGTAATAC
CACTCCCTTTTAACCTCTCTATATTTGGCTGAACAACTAAAAGGGGAAAGGGGGGGGGGGGTTGGTAAAT
TGTGATTCTGTTCCACCAAAAGGGGGAAAAAAAA
>gnl|ti|495928296 27995492
AAGGGAACATTNTCCTGGTACTATANGTGGTGGATTCACACNCNNANAATTGTTNGGAGATTTTNCACTC
CTATTAACTATTCCAGGAATAGGAGAGGAAACAGCAATAGCTATTTTAGCTGAAATTCCTGGTATAAAAG
CCTTTATAAATGCTAGGCAATTGGCAGCATATGCTGGAACTATACCACAAAATATAACATCAGGCTCATC
CGTACATGCCAAGCCCAGATTAAGTAAAACCGGTTCACGAACATTACATAAAGCAATGTACTTTCCTGCT
ATAGCAGCTAAAAAGCATAATCCTATCATTATGGCTTCTTGCGAAAGATTAAAAGAGAAAGGCAAGCATG
CTATGGCCATAGTTGGTGCTGCAATGCGTAAGTTACTTCATATAGTTTTTGGTGTTTTAAGTTCAAAAAA
GGCCTTTGATCCAGATCATATCAAGAACTATAGGGCTAAAAGGTTAACTGAAGGTTTAGTACTTAAAAAT
CAAAAAATGCTTCTAATTTCACTTATGTAAATTGGGCATCTACACATGGNAAAGAATGTTGTTGGGTAAT
GGGATATTTGGATATAAAATATTAATTTTGAATGAATAATATTTATTAATTTAATTTACCCGATAATTTC
TATTCTGAACCANNCGAANAANAAGAACCAAGAGCAGCAGACCACAAACAAGAAAACACAGAGAGAGACC
AAGAACACAAAGGAAGAAACGAAAAGAACGAACGTTTTGCGGGNAGAAGAGACAGAAAGAGCCAGGAAAG
ACGGAAACAGGAAGAAGAACGACACCACAAAGAAACCACCGAAACAGGGGAGCAGCCGAGACTTTTTGAA
CACAAAAACTAACTAAATTTTCCACTCCTTTTCTGATTGAAACTACCTCTCACTAAATCATCAATAGAAT
ATAACTAAAATACTTGTTTATAAATTAATTTTTGCAAAAAAACAAAAAAA
>gnl|ti|495928297 27998244
AGTGTGGGTGGATTCATCTGTTGCGAGTGTGCTGATAACTACTGAATCTATGATAGTTGATGTACCAAGC
AAAGAAAATGCTTCATCTCCTATGGGTGCAGGAGAAATGAGTGGCATGGGTGGATTCTAAGTAGAATGAA
ACCGTGGAGCAATTGCTCCACGGTAGTTCCAAAAAATCTCACATTTTACTATTCGTTAAAGGTAATACGT
TTGGTGCAGAAATGCACTACTGTTTGCATCCGTTTCGCTCCTTTATATTGTGGTTGTCTAATAACAAAAA
GGCAGCATAAGAAAACTATAACACCTAGTATATTTATACTATAGCTGACCCAAGCAACACGTCATACCGC
GATTCATTCCACAACTGTACGAACATTACAATATGGCACATAGTAAACGATGTCATGAAAGTAGCTGACA
CTGGAATTCAGAAAAAAGGATTATGTCATTCCAGTGCTTGACACTGGAATCCAGCATTTCCATAATCATC
AAAACATTGTATTTTAACAAAAAACATGTATTTTTATGCTTGCCAACTTAATAAAATTCCTGGATCCCAG
TGTCAAGCACTGGGATGACACCCTCCTTATGGGCCAAAATCACAATGTTCGTACAGTTTGGGATTCATTC
GCGGTATCTCGGCATAAATTCCGCTAACAAGTAGCGGAATGAACAAATTGTCGTTTTTCAAATTGTCGTA
AGTTAGTTTAGCTATAGCCTTGAGCGGTATCAATAAATAATCTATAAAATAATATTAAATATAATATTAA
AATCCAAATTAATTTTCCTTTAAAAGGAAAAATTTACCTTAAGAAAATATTTTAAAAGNAAAAAAGGGNG
GAAANGGACCCGGGCCCCCACCAAAGCCGGACAAGGGAAAAGGAAAAACGGGGACAACGAAGGGGGCAAG
AAGAAGGAAGC
>gnl|ti|495928429 27943187
AGGAAAAAATNTGGTAAAAATACTGGGTGGATCTTGNCCATCAATTGGCCACCAGAAAAGTTGCGTCCGT
TTACTTCTACACCATGTATAAATGCACCTAAAATCATGCCTTGGCAAAATGCAGCACCAAGTGACCCAAA
ATGAAAGGCATAATCCCATAATCGCCTGTATTTTCCTTCTGCCTTAAAACGAAACTCAAAGGATACTCCG
CGCACTATAAGGCCAAGCAGCATAATAATGATTGGAATATAAAAAGCAGGCATTAATATTGAATATGCAA
GAGGAAAAGCAGCAAACAACCCTCCACCACCTAGTACCAACCATGTTTCGTTTCCATCCCAAAATGGTGC
AATTGAGCTTATCATGTGATCACGGCATTTATCTGACGGTGCAAAAGGAAGTAAAATACCAATACCTAAA
TCAAACCCATCCATTAAAATATACAGTAAAACAGCTATGGCAATTAGTAATCCCCAGATTAGGGGTAAAT
TAATTAAGGAAGAAAAATCAAACATGATTGTTGTCCTTTCCAGATGTACCAGCATCAATCACTGAAGCTC
CAATACCGTGTTTATAAAATTGCTCTTCTTCTTTAATGACAGGAATTCCTTTGTATATAAGTTTCAGAAT
ATAGTATCTACCTGCTCCAAATATAAGGGTATACATAAACGATAAATGCAATCAAAGACCATGCAACCTG
AGGACCGGTAATCGCAGATGAAAATGATTCAATTGTGCCGTTAATTCCATATACAGTGTAAAGTTGACGG
CCAATTTCATAGTAAACCAAACTGCAAGTAACGCTATGGACCCCGACGGCATCTTTGAAATCCACAATCC
TTTGAAAACACAACTTTGGAATAATTTGCCCCGAAAAATACTGAAAAAAAATTTACTGGACCCATTTTGG
ATTATTAAAATTTCAACTCCAACCATTTATACGGGAG
>gnl|ti|495928987 27962802
GAGAGTTGGTCGTGTGGTGGATTCTCTATTGCATCTTTCTGCCCTATTACTCTTCTTCCTATTTCATTCT
CCATGTTAAGGAGTTTTTCCTTTTCACTATGCATCATATTATCAACTGGAATTCCCGTCCACTTTGAAAC
AATGTTTGCAATATCATCTCCAGTCACTTCTTTCTTTAAGAAACTATCAGTAACCTTTTCCTGATTTTTT
AATTCATTCTCAAGCTGAGGGATCACACCATACATCAGCTCTCCTGCTTTTCCTAAATTTCCACTCCGCT
GAGCCAATTCCAGCTCTTTTCTAGCGTTATCTAATTTTTCGGCTGTTTCTTGTATTCTAGCTATTTTATT
CTTTTCCATCTGCCATTTGCTGTTCAAGTCAGNCAATTTACTGTTTAGATTTTCGATCTCTTCATTTATC
TTTTTTAAACGCTGTTTTAAAATTTTCATCACTTTCTTTTTTTTAAGCCTCTGCTTCAATCCTTAGCTGT
ATAACCTTTCCCTCAGTTCATCATAACTTCAGGCTTGCTATTCATTTCATTTTCACCCTACTTGGCGCTT
CTCAATTAAATAAATTGCTTTATTCGGTGAAAAACCAACCGGTAAAAAAACA
>gnl|ti|495929030 27962774
GGTAGGCNGGNGGNGGATTCCTGCCCTGATTTGCAGGANAAACATAGCTAATCCTTCTGGTCTTTTAAAT
GCTGCAGTGCATATGCTAATTTACATAGGTCAAGTGGGTACTGCAAAATTAATCTACGATGCATGGCTCA
AGACTTTGGAGGGTGGAATACACACTGCCGATTTGTATAAGGAGAAAAGAAGTAAACAGAAAGTTGGTAC
AAAAGAATTTGCAGAAGCTGTTATAGATAATTTAGGAAAGAAACCTGCTGAGCTTACAATTGGCAGTGGT
TCGGATAGTAAAATAAATTTGGATAGTAAAATAAATAAAGTACAAGACAATTACGAACAAGATTACAAAG
TTAAAAAGCTAGTGGGTAGTGATATAACTCTCGCTTGGGACAAATCCAGTAATGTTGATCAAATAGTAGG
ATTATTTGAATCAAGTAATCCGCAGATTATAGCAATATATTCGAAAGGCCTTGCGATTTGGCCAGGAAGT
TCAAAGTCTTCAAGTGACCAAATAACCTGTAGGTTTATCGCGAATAGCGAAAAAAAACCTATCACAAATA
GTGACGTAAACGACCTACTAATCAAACTCGAAGAAAATACCTTTGACGTAGTAAGAATGGATAAGTTGTA
TTTGTATGATGGGAAAGAGGGGTTTTTCTCTTAATGATCGTTTGACATTCTTATGATTGCATAAAACATT
TAAATAGATTATACTAGAGATATAATTTATTTATGTGAGATGTAGTAATGGGTCAACATTTCAAGTTAAC
TGGTCAGGAGTTTTGTGATAATGCTGACCTG
>gnl|ti|495929154 27963361
GGGAAAGGAAATGGGTGAAAGTGTCGGGTGGATCGACTGGATACTCTGCTATCAAGAGCCAGTTCACCCA
TGATTATATAAGACTGAACTTTTTCAACTGGTATCACATTCATTACAACAAGTAGTCCAATAGCAATAGC
CAAGTCATAATGACTGCCTTCTTTCAGCAAATCCGCAGGGGAGAGATTAACTGTAATTCTTTTTGGAGGT
AGTAGTAGATTGATTGAATTTAACGCTGCTCTGATGCGTTCTTTGGATTCCGCAACAGTTTTATCTGGCA
ATCCAACAATATTGACTGCTAGTACAACATTGCATAATTCTATTATGCCTATTTTGATCAAAATTTGCAA
GACTTTTTATGCGAAATACTATGTATAAGTGGTTGGGGGTTGGATTCAATTTGAAGAATTAACATTCCAA
AAAAAATTTTTGGCTTATTCCGGCCAATCTACTTTGAATAAAGCTTTGGAATTCAAACCCTTTGAGGAAA
AAGTTTTTTTAAAGCTTATCTGGTAAAAAAGGGTCAAAATTCTTGGTTTGTAATTTTTCTTTTTGAATAA
AAAAACTTTTTTCCTTTTTCCCTCCCCCAATTTTCTTTTTAAA
>gnl|ti|495929177 27963397
GGTGAAAGGGTCAGGTAGCGGGGNGGATCAGCGATCTCTTACCAATTCACTTTTAGCAAACCTGAGTAGT
CTTACCTTTGCTGCTCTGTGGTTCTTCCCTTCGTTTGTTTTCCTTTCCTGTCCAAGATTGATCGCGCTGC
TCACTCTTTTCGTTTTCCCTGTTGTTTCTCTGGGAAATTTGCTCAGGAACAGGTTGTTGTTCACTCTTTT
CTTTTCCTTGGGAAATTTGTTCAGAAACAGAAATGGGTTGCTCACTCCCTTTAGCCTTCTCGACTGGGGT
TCCTAAAATTTTATTGATGCCATCGCTAATTTCATTACCCCATTCTTTTCTTTCCTTTTCATCCCGTGAA
TGAGGGTTATACAAAGTACCTTTTTTGTCATTTGAAAAAAGAACCTCCACTCCTCCTTTTATGGCAAATA
TTGTGCCGATAGCAGTAAGAACTACTCCGAGTGTAGTAGGACCAAAAATTAACATTGGAATAGTGGAAAG
AAGGACAGGAAAAAAGATCTTGCTTAAGAACGTTGTTACCATCTCTTCATCACTGAGTGGTGGTTCATCC
TCTTCTTTTTTATCTTTACCTAAGAATGGTATTTTTTCTTTCATCCCATCCATAAAGGAGCCAGAAATAT
TTTTCGGGTCTATTTTGATCCCTCCAATTAGCAGCAGCAGCATTTCCAATACAAACTTTATGGATGAATC
TTTAGCTTCTGTAC
>gnl|ti|495929204 27963306
GGACTAAAGGGGCTAGTGCNNNGGGGGATTAGTCGCTTCATTGCTGACACAAAGCCCGTTATGTACGTTT
GCAATGTTGAAGATACAAATGTTATAACTGGCAATGAATTATCTAAAAAGGTAGAGAGAATGGCGGAGGA
AAATAAAAGTAAATTTTATTGTATTTCAGCAAAACTCGAAGCAGATATTGCAAATCTTGATAGTGAAGAG
GAAAAACAGAGTTTTTTATCGGAATTTGGCTTACAAGAATCAGGCCTTGATGGAGTAGCGCGTATTATGT
ATGAAGTGCTGAGTATGATAACTTTCTTTACTGTGGGCCCCAAAGAAGCACGGGCATGGCCAGTAAAAAT
AGGGTCAACAGCCGATAAAGCAGCAGGTGTAATCCACACTGATTTTGAGAAAGGCTTTATAAAAGCAGAG
ACAATAAGCTTTGCAGACTACATAAAGTATGGAAGTGAATCAGCTTGCAAAGACGCAGGAAAAATTCGCT
TTGAAGGCAGAGATTATATCATGCAAGATGGTGATATAATGCACTTTAGGTTTAATGTGTAGTAATTTAT
CCTTTCTATTGGTTTTTTATCTAAGGCATTTTTTACTGTAGATTAATCATTTGATTATAGTATCATTTTA
ATTAAGCTTATGCTTGGGATATTTATGAAAAATATTTTATATTTTATATTATTAGCTGTTGTATTCAGAT
CACTGAAGCCTATTGCTGTAAAGCAAT
>gnl|ti|495929528 27998605
GGTTGACTCGTGTGGTGGATTCTACCTAGCTATGAGTAGGGTTATGTTAAAGAGGGAATATGCTTGAATT
TACTAGTTTCCGGACAACCTCTTATACCAATTCCCATTACACGGCAAACAGATGGACAAAGATGGAAGAA
AAGCCATAATGAAGTAAGTAAAATAGTTGAGGTATAAATGGCATTAAGATCAAAATTATTGGATGAAAAA
GTAGTAGAATCAGCAAAAGAAATGCTGAAGAAAGTAAGGAATAATGCATATGTTTCAAAAAAACTAAATG
CTGTAATTGCAGCAAAAAAGTACAGTATAACGGCTGTAGCAAAAATATATTGCATTTCAAGAAGCGCACT
AACTTCGTGGGTAAAACTCTTGAAATTTGGCAGAGAAGAAAAACTGTTTGCTCCTCCACAACGCCGTAGA
AAAACTAAATTAAATCAGGTTCAACTACAGCAAATTGAAGAGTGGATAGAAGAAAATCCTAATATTACCA
TTAAAGAAATGAGAATAAGAATCCAGGAAAAGTTCTGATTAAATATCAGCAAATCTACAGTACACCGCTA
TATGCAAAAGATGAAATTCTCATATATTACACCAAGACCAGTTCATAATGGACAAGATAAAAGCAAACTA
GAGGAATTCAAAAAAAAATCTCAATGGAGCTATTAGCAAGTATCCAGAAAAAGAGCTATTTTTCTTTGAT
GAATCACGGTTTGGCACACATTCAAAGGTTGGTCATGGGTGGTTTAAAAAGGGGATTAGAACACAGGTTA
AAACAAAATTATGATGCANGACGGTAAGGTCAAGCAGCTTATCTATTTCATCAGGGTTAATATCTCCCTG
CCACCATCTCTTTCTAAACCTCCACATCAATCCAGTACCTTCACCGCATGGTGGGGCTTGTCCCCGGACT
CATGGCTTAAAAAAGTGGGGAAACCTTCTCTATTTTCGCTTATTA
>gnl|ti|495929780 27976697
GGTTTACTGTGGTGGAATTAACCTTTCTTTTAAACTTCAACAAGGTTATCGTTATAGCAGTTAACGAAAT
CCCCAAAGATTACTGCATGTACTCCATCAAAGATGTGAGCTTGTTTTAGGTGATCTAAACTGCGCTCTAT
TGCGTATGGGTAGACTCTTATGTCCTCTAAAAATAGAATTTTACCTTTCGCATTTATTTGCCAAACAGTT
CCTATACTGTTTTCAACTAAAGTCATATTACCACCGATGATTTTAGACTTTAATCTGCCATCTTTTAGTC
TAATGCCATTATTTATCGTCTTTAGGTTATCAAATCTGATAGAATCCCGCTTGTTAAGAATTAACTCTTT
CAATTTTTCAACAGAGCTTTCAGAAACGGAGTTATTTACTATCATTTCCAACATGGTGCCGTGAAGAGTT
TGCCAATCATATTTAGCTTGTAGATGGATGTGCAAGGCAGTTATATCGCTATAGCCTATGAGGATCTTTT
TGTTTTGAGCAATCCTTTCTTTTTTATCATTGGGTAACTTTTCTAGATAGGGAATTAACCGAGAAGCCCC
TTCTCCTCCTCTGATACACCAGATTATTATACTATTTCCAGGATGTTTTGCCATCTGAGTCTACGCATCA
GTGCGAATCGGGCAACCGGTTGGTGCCAAGCGATGCGGACAATGAACCTCCTCTTGAAAAAGAAGATGCT
CAATCGTGAGAGGAGCATAAACTACAAGCATCATGTGGTTGGAGAGCTAGGCTAGTGGTATGGTGAACGT
AAGTGAAACTTCAAGTATCGTAATTATGAAGGAGCTAAAGATGCTGATTAGCTCCTACCAAAAAAGTAAT
GTGGATAAGTAAATTTTCTCATTTCCAGATGTACCCCAATAATAAACTTCCCCGGGTTATAAAGAAGTCC
CCTAACCCACGGGTTTGATGAAAAAAAAGGGAAAAGGGGGTA
>gnl|ti|495929978 27997875
GGCATGAATGTGTGGTGGATTCTAGCAAATTGCTGATAAAAATGGAGCAAACGTTAATGCAAAAACTCAA
AATCATGGTAAAGATGATCTAACACCAATGCACTTTGCAGTTTTTGCAAATACGCCAGAATTTATAGAAT
TACTAGCTAGCCATGGTGCATTGATTAATGAAAGAGAAAGTACCGAAGGGTATACTCCTCTTCACTTTGC
TGCTTTATATGGGAACAAAAATATAATACAAGCCTTAATTGATAAGGGACAAGATATTGAAGATGTGGAC
AATAATGGGCGAACAGCTCTGTTTTTAGCTGCTAGGCAGTGCACTGAAGCAGAAGATGATAGCAGAATAG
AAATTATCAAGTATTTGATAGACAAGCTCAAAGCAGATGTAACAAAGAAAGACAATAATAACAATGCAGT
ACTCTTTCCTGCCGCTAATAATTGCCCTGGAAAAGTGGTAGAATTCATCATTGAGCAATATATAAAAATC
TTTGAGTTAGAGAATTTTATCAACCACAAAAATAATGATGGAATGGATGCTTTGGATATTGCGCTGAATA
GTGGAAACGAGAAAGCTATTGAAGTATTAAGATCATATGGAGCAGATATCAAGAATAAGGTATATGGTAG
CATTCAAAAAATTACTGCAGAAAAACCAAGTAGTACCCTAGACAGAGCAGAAAGTGCAGAGGTAGCGCCT
CCAATTAAGCAAAGAGTATAAAGCTTGTTATAAAGCGATTATAAATTTCAGTAAGTTGCAGAGGCTCTAC
AATGGGGAAGTGTAGTATGTTAGCAGATACAAATGACTAGATAAATTATATTTCATTAAAGTCATTTTAT
CTTGAACATAAACAGGAATTTGTATAATTGGTTCCATTTGGGGTCTGTATATTGAAACAACGCGTGGAAA
ATGAAAGGGTCATTGTAAAAAAAAAACC
>gnl|ti|495930204 28027346
GGGGTGGGATCCCAGAGCTATGGCAGGAACAATGGCTACCAGTGGAGATAACTGATAAAAAGCCTTTGAC
ACGCCCAGAATAGTAAAATATATACCACTTCCTACCAAAAGAAAGAGGAACCGTAAAATAGGCCAAAAAT
TTGTAAGATAAAACCTACCTCCGCTCTGATAAATGCCAATCCACTATGATATAATTTATATTATTATAAA
CCACAGTTAGCCTCTTGACCAATGTTTTTCTAGAAAGCAATCTACCAGAAAAGGTTTCCATGAAAAGGAC
TATTATAATATGATTGTTATCATCTACTTGAATTAAACTGGGAGATAGAATAAGTAAAAAATATGAATGA
CATAACAACAAAGCAAGTCATATCCTTATGGGATGCGCAAGTTGGTGGGTTTTTGCCAGATAGAAAGGAA
GGTGAAGAAATTGAGTGTTCAAATGAATCATCAGCTACCTAAAACTTTATATTCTTTCATCTGGCATTTT
TTGAAACCATACAAATTATCGGTCCCGATTTTTGTTTCTCTTGCCATCTTTGCGGGATTTGGGGGACCGT
TGAACAGCATACTGATTAAGAACATCCTCAACCTTCCTACCCATGTGCAGAATGAAGATATTTCATTTTT
AATATTACCATCCAGCCCTGATTGTCGGGAATTTTATCCGTATTGGATAATTTCCCCTTGAGAGGAATTG
GGTAATATCCGCGGAAAATTATTCCCTGGTGTTATTATAAAGGGCATGGGAAAAATGAGTGGATCATGGC
CCCCGAAAACCCAATAAATTTTTTCCGGAAA
>gnl|ti|495930205 27963602
TGAGTGTTGTGGTGGATTCTGAATTTGAAAAAGATAAATGAAACAAAGCTTTCTCAGGAAGCAAGAGAGA
AAGCTATAACTGATTTGAAGAGATACAAGAAAATGAATCCCATTTCTCCTGAAGCTACAGTTATATCTAG
TTACTTGCATTGGTTGCTTGAGTTGCCATGGGGAAAGTACAAAGATGCAAAAATTAACTTAAATGCAGCT
AAGAAAATCTTAGATGAAAATCATTATGGCATAGAGAAAGTAAAAGATAGAATAATAGAATTTTTAGCGG
TATTAAAAAGAGTAAAAGAGATAAAAGGTCCTATACTTTGCTTAGTTGGACCGCCAGGTGTTGGTAAAAC
TTCTTTAGCTAAGTCTATGGCAAGAGCAGTAGGAAGAGATTTTGTTCGCATAGCTCTTGGTGGTGTGCGT
GATGAGTCTGAGATACGAGGGCATAGGAAAACTTATATTGGCTCAATGCCTGGTAAAATCATTCAACACA
TGAAAAAAGCTAATTCATGCAACCCGCTTTTTCTGCTTGATGAAATAGATAAGATGGGTTCTGATTCGCG
TGGCGATCCTGCATCTGCATTACTTGAGGTTTTAGATACTGAGCACAATAAACACTTTACGGATCATTAC
TTGGAAGTTGAGTTTGATCTTTCAAGTGTAATGTTTGTAGCTACGGCAAACAGCTTAAATTTACCACATC
CTTTGCGTGATAGGATGGAAATTATACAATTGTCTGGTTATACTGAAGATGAAAAAATCAGTATTGCTAC
ACACCACCCTAATTCCGAAGTAAAGAAGGAGCATGGTTTGTATCAAAAGGAATGGGA
>gnl|ti|495930358 27997979
GGGGTCGGTGTGGGGTGGATTCATAGGAATGCATAAAGTCAGTAACGCACTAGCTGCAATATCAGTTGCG
ATAAAGCTCGGAATTAGCGATGCAGAGATTAAAAAAGGCCTTTTGGAATTTCAAGGAGTAGCAAGAAGAT
TCTCTTTGATTGCCGATATTAAAGGTGTTAAGTTAATTGAGGATTATGCCCATCATCCAAATGAAATATA
TGCAACTTTAACGGCTGCACGTTCGATTACTAAAGGAAAAGTAATAGGAATTATCGAACCACTTCGTTTT
GCCCGCATTCGTAATTTTTTTGATGAATTCATACGAATTTTCATGATGTTTGATTATGTCATCCTCACTC
CTGTTCATCCCCCAGAAGACAAGCCTATTCCTGGTTGTGGGATTGATGATATACAAAAAGCTTTAATCAG
TAATGGATTTAATAACACAAAAATTATGAATGATGCTTTGCTCATTTCACATTTTATTAGTGATTCGACA
AGTCCAAGTGATATAGTATTATTTATTGGTGCTGGTAGTAATATAGCTAAGCTAGCAAAAGAAACTGCAG
CACTTATTGCGGAAGTTAAGGTTTAATGTAATGAATAAGATAATCAATAACGTATTTGCAAGATAAATTT
TAGATAGCAGGGGTTACCCCACTATTGAGGTAGAAATTGAGCTCTGTGATGGCCCAATAGGGAGGGCATC
TGTACCTTCTGGAGCTTCAACTGGTTAATTAAAAAGCCTTGGAATTCAGGGACCAGAAGGAAAAAGGTAT
TGTGGTAAGGGAGTGCTGAAAGCTGTTCAAGCTGTAAATGGGATAATAGCAAAAGAATTCTTTGGAATGA
ATGCCTCGGGACCAAATGCCATTTGAAAAATCTTTATTTTGGACTGGGAAGGGAAAAAAAACAAAATCAA
AACTTTGAACCAAATGCAACTTTTGGGGTTGGGCTTTTGTCCTTTGG
>gnl|ti|495930408 27997948
GAAATGGAAGAGNGGTGGATTCATTTATCTTGAGCTATAGTTGTTATATCTTCAATTTCCTTATTAAACT
CCTCTAGCTTTTTTTCGTTATTTTTAAAATTTTTCGTAAAAGTTTTCATATCAATTAAACTCAACTACTT
TTATGATTATAACTGTAATAAAAAAACTACCAAAGTAAAAAATTCGCACTACTGTGTAACTCATAACTGT
ACGAACATTGCAATTTGGGCCTACCAGGAGGGCAATGACTCTTATCCAAGTACCCTCTCTTCTTGTCATC
CGAGTAGCTGACACTGGGATCCAGGAATTTTATTAAGTTGGTAAGCATAAAAGTAGCCGTTTTATGTTAA
AACACAACGTTCTTGATGAGATTACGGCAAGGCTGGATTCCAGACTGGAATGACATCATCCTTTTTTGGG
ATTCCAGTGCAGCTACTTGCATCTGCAAATTGCAATGTTCGTACAACTGTGGGTGCTAAGTTTTACAAAC
ACCGTTGTGCTGAACCTTGAATATCCACTTCTTTCAATTCAGTGGTAGGTTTCGTTGATATTGCATATGT
AACGCCGCTAGCTATCAATGCAGATGTTACAAAAACTACAATTATTGGTAGAACAGACAAGTCGAAAGCA
ATACTGAGAGTAGCACCTACTGTTAACATAGTTACAAGATTCACAGAAGCAACTTTTAAAAAACTCATTT
GTCTTTTTCCTGCTTTTTCTAGCGTCACTTCATTTGTTTTAATTTTTGTTTTCCCTATTTCACCCTTAAG
TGTTGTGTTTTCCCTTTCTAAAATCTTGAATTTCCTGTCTTAATTGATTCATTCTCTTTATTGAATTCTT
TCAACTTAATTCCCAAATCCCGCTAATACAACTTTTTTGATTTCTTCCAATTTCTTTTTGGCCTTTTTCT
AAAAAAA
>gnl|ti|495930430 27997982
GAATAGGCGGGNGGTGGATTCGAGTGGTGATAATTTGCTGCATCATCCAAGCCAGCTTTATGAGGCACTT
TTTGAAGGACTGCTACTTTTTGCAGTTGCAAATTCACTGTTTTTCTTAACTAGAATAAGACTGTATCACG
GTGCGTTAACTGGTATTGCAGTTATGTGGTATGGAATAGCACGTTTTTTCGTTGAGTTTTTTCGCGAACC
AGACTATCAAATTGGCTATTTGTGGCTTGATTTAACTATGGGGCAGTTGCTTTCTATACCTATGGTTTTG
CTAGGAATGCTTGTATATCTAGGCGCATTAAATTTAAAATTTAATACGAAATCTGTCACATAGAGAAAAG
GTGAGTTCAATAGAAAAATGTAGCCAGAAGCCCCACATTATGCACAATTGTACGAATTTTCTGCGTTGCA
GTAGAATGAATCGGTGGGCTTTGTTGCATCGCTAGCTATGATGGATTAAAGATAAAAAAGGTGGAGAATA
TCAGTAGCTTATTATTCTGGTATTTATATCAAGAACGGTCAGTGAATACCTAAATTTGAGTAAAAGAAAT
TTCACTACCACTCACTAATCTGGCTAAAATTCAAGAATTTCAATGCTTTAGCTATTTTCAATAGAATTAA
ATTTATTAATATAAATAACAAATTACTATTCTTAAATTTGATCAGATTGATTGCAAAAAAACAAGATTTT
CAATAAGTTGCTTATAATCCTAATGATAGTTAGCCTTTTCTAAGTAAGCGATGCAACAAACCCATCCCAG
TGTCACCTACTTTCATGACCCCATTTGCTGTGCAGTTTACCCTTCAAAATGAATGTTCGTAACGCCTAGG
GATGGAATCGCGGGTATGACGTACTCTCCCTATAGGCGATGAGAGAAAAAATTAAACTAAAATTCCTTTT
TACCCTTGTTTAAAATTTTCT
>gnl|ti|495930586 27963376
TGATTGATCGTGNGGGTGGATTCAAACATACCATCAAAGGAGGAATTATGGGACAAATATTACATGGGGT
GCGCCAAAACAACAGAGACAATTCGTAGAGCAATACAAAATAGTAAAGAGAGCATAGCAAAACTCTCCAG
GTACTATAACCTTAATCCAAAAACTATCATTAAATGGAGAAAACGGTCTTTTGCCAAAGACGCTGATATG
GGTCCGAAGCATGCAAGATCAACTGTTTTAACTTTAGAAGAGGAGGCTGTAATTGTTGCATTTCGTAAGC
ATACTCTATTGCCATTAGATGATTGTCTCTACGCTTTGCAAACCTCAATCCCACACTTGACTCGCTCTAG
TCTACATCGTTGCTTACAGAGGCACAGCATTAGCAGACTACCAGATGTTGATGGCGAAGTTAAACCAAAA
AAGAAATTCAAACAATATCCTATAGGCTATTTCCATATTGATATTGCAGAAGTCAGAACAGAAGAAGGAA
AGTTATATTTGTTTGTTGCAATAGATAGAACATCCAAATTTACGTATGTTGAGTTGCATAAAAGTGCTAC
AAAACCTATAGCTGCTGAGTTTCTACGTAATTTGATTAAAATTTTACCATATAAAATCCACACTATTTTG
ACAGATAACAGTGTACAATTTACCAACCAAAAACGCCATAAATACGCTTTTCAACATATATTTGATAGAG
CTTGTGAAGAAAATGACATTGAAC
>gnl|ti|495930617 27998835
AAGAAAAAATTNTGTGTGGGTGGCGNGNGGGGATTCTTCATCTTCTCCTGGATTGAGTTAGCAGAGTGTT
GCTGTTTTTGCCAACCAGAGAAACTACTACCATTATATTCTACCGTTATTTTGTATCGCACTGCATTACA
TCAAGCTCTATCTAAAATAGTCATTTTCTATCTTAACATAATTTATGGTCAAGCCTACAGTGCTGCCACT
CCCATAAAGTAGTTCGTCCAATCTTAAATCTTGCTGCCACTGCTTCTCTGCTTTCTCCTTCGTCTAGCGC
CTCCATTGCTTTTTTTCTTAAATCATAACTATATGCTGCTGGCATTCAACCTCCTTATCCTTATCACATC
CGGACTTCTATGAAAAGAGCTATAAATCGTGAAAAAGAACTGCTCATTAAGTGCTATTTGCTTAATAAAT
TTACTGACATTGGTATGGCTAAATTCGAAATGGCTACATGAATTTATCGTAAATTATTACCGTATAAGGT
ACGATGCGACAAAGCCATCCCAGTGTCAGCTACTCGGATGACTCCGTCATAAAGGAACCAGTGTTAGCTA
CTTGGATGACAACCATTGTGCTTGAGGCAAAATTGACTATCACTTCTTTTTATAGAGCTTGCTCCAAACT
TTGTTGTTAGTTAATACAAAAAACACTGTTAAAATTATAAAATACGCCACTACTTTTAATCCAAGTTTAT
GCCGGCGCTCTAATTCTGGCTCTGCTGCCCATTGTAATAAATTTATCACATCATACGCCATATTTTCAAC
TGGTGGCTGCCTTGCACCATCATATTCCACATTTCCTTCAGAAAGTGGGGGCGCCATAACTAATCTGCCT
GTTGGAAAAAAAAAATTAAAAAATAAATCATTTTCAT
>gnl|ti|495930619 27998803
GGGGGGTTGACGTGTGGTGGAATTCGCTAATTTGAGTGAAATGCAGAAATTTTCTCGGCAAAAACTTTAA
TAGCAATTCATGAAAAGCTAAAGCAAAGGTTATTTCAGGAAAAATTGTTCACAATTTACGAGCGCTTCGA
TAAGCCACTTATGAAAGTAATATTTGATATGGAGAAAAATGGGATATTACTGAACATACAAAAATTACAG
GAGCTGTCCGATAAATTTCAGCAGGTAATTGCCGTGCTTGAAGATGAGATATATAATTTGGCAGGAGAAA
GATTTAATATTGCTTCGCCAAAACAATTAAGTGATGTTTTATTCAACAAAATGGGGCTTAATAAAAAGAA
AAAGTCAAAAAAATCTGGATCGTATAGCACCAATTATGAAGTTCTAGAGGCACTCGAAGAAGAAGGGGTA
GAAATCGCAAGTAAAATCTTAAATTGGCGACATTTAAGTAAATTAAAAGGCACCTACACTGATGCATTAA
TAAAGCAAGTTGATCCACTTGATGGTAGAATACACACAAGCTTTTCAACGACTGCAACTGCAACTGGAAG
GCTGAGCTCCAGCAATCCTAATTTACAGAATATTCCTATCAGAAGCGAAGAGGGAAATCTTATCAGACAA
GCATTTATTGCGCCAAAAGGGCATAAGATAATTTCTGCTGACTATTCACAAATAGAATTGAGACTCCTGG
CACACGTTGCAAACGTTGCAGCATTTAAATAAGCTTTTTGCAACGAACAAGATATTCACGATATCACCGC
TAGGCAAGTTTTTGGAGTGCAAGAAATAGATGACCATTTAAGACGCAAAGCAAAATCCATTAATTTTGGA
ATTAATATGGCAATAACCCCATTTGGTCTTGCAAGCGGCTTGGAAATTACATTGGG
>gnl|ti|496020010 27994523
GGAATGACCANGNGGGNGGATTCGCGTTATGCGAAATTAATGCATGTCTTTTTTGGTATTCTTAAAAAGA
ATCAACCATTTAATTGTAATTTTGTTGGATAATTTGTTTGACAGCAGAGACAGTATCTGGGATCCAGATT
GGGCACTAAGTTGGTAAACACGAAAGCGATTAATCCTTTACAACGTTTTTGATGGAACTGCGCGAAAGAA
CTGGATGCCAGTGTCACGCACTGGCATGACACCCATTTCTTCCTATAGTTGTCTTTTCTCGTCTACCTTA
TTTTGCCACTCTGCTGAACAGATACATAACATTTGCTATACAGAAACTCTGCGATACCAAAATAAATAAA
GAGGTACGCCACTTGCAGTGAATAAGCTTGCGATCAGCAAGGTATTCACAGAAGTTTCAAATATTACCCA
GCAGCAAAAGGTTGTTGCTATACTGCCAATTAAAAATTTGTAACAACTCTTTTCTTGCACAATAACTTTG
AGAAAAGCAAGACTGCATGCAAGGTAAACATATAAAAATGANACTACAGAAAAGTCGATAATTGATGTGA
TCTGCTTAGCAAAATTGTTGCTTGAAGTGAGGATTAGTAAAGTTGCAGTTCCAACTGAGCTAGTTGTTAT
GCCCCAAAAAGGAAAACCGTGCTTGGTTCTTTGAGCCAAAAATGGTGGCTTCCTTTTATCTTTTTGAAGG
GCCAGGGCCCCTTGTCCACTAGCTACTGCCCAAGCGTTTTAAGTACCCACCCAAAAATGAACCCATTTTT
AAAAATATCAAGTGGCCATTGCCAAAGGGCCAAATTTTTATTGGGGTCCAAATAGGGGTTCTTGAAATTG
CCAAACTCTTTGCCTTTTTTTAACCCCAAATTTGGCAAAATGGGGAAAAAAAAAACCAAAAAACACAAAA
AAAATGGGTCCCAATACCCCCGCGCCTTTTTTTTTTT
>gnl|ti|496020080 27994587
GGATGAATCNTGGNGGNGGATTCAGAGGTAAATTTGGGTTATAAGCGAGCATAGATCTACATCATAGTAG
GGCTACCATAAATTGAAAAAATTAAGCACCACTGAGGCTCTATACCTAAATGAGCCTCAGTATATGCAAT
TATTTTAAACTTTATCACCAGCTATATACTACAATGTTGCTGAGCTTTGCTAACATTTACACTTGAAGCT
TGGGGAGATTCTAGCTTAGTGCTTTCTCCTTCCTGCAAAATAGAAAGCTTCAACAATTCCTTTAGAGTTG
ATTTTGCAAGTGTTGTATCATCTTTGTTTAAGATGTAGTCTAGCATGTTGTTTTTCTGTAAACGATTAAC
AAAGTATCTATCTTCCTCATTAAGAACCTCTATCTTGTTAATACAAGATAATACTAAATCCGAATTCTTT
GTTGCTAAAATTCCATTCAAAAAGATATCTAATTTTGTTTTGTCTTCAGTCAAGTCTCTAGCTAACCTAT
TTCTGATGTTATCATTATCAAGCACAGTGTTCTCGAGGTACGAGCAAGGCTCAATAAGTATAAAGTCCTC
TAAAGGCACTAGTTCCGGATAGGTGCCAGCGTAATCAATTATGCCACACTCAGTAATAAACCTTCCTTTT
CTTATAACACAGCAATTTGAGACAACCATGATACATTGAAAAAAAAGAAAAAAAAAGTATTATACTTGGT
CCCCCTTCCTTTCATTTTCTCAAAAATCTTCCAAACATTAATAATTTTGGCAAAAGGAATCCCTAACCAG
GACCTGGTTTGGGGAAAAGAAAAAAATTATTCCTTTCAAAAAGGGCCCTCCTAATTTTTAAAAATCTTTT
ACCCCCTTCAAAAAAACTTTTTTTTTTTTTTTTTAAATGGTAGAATTCCGTTTTTTTATCTTCCCGGAAA
AAAAGTTTCCCCTAATAAAAACCTTTATATGAATTTGGTGTCACAAAAAAC
>gnl|ti|496020269 27994509
GGGGCTGAGCGNGNGGNGGATTCGTAATCGTGGAATTACGTGTAACCAATATATCAATAGCATTGGAAAG
AATGAATTTTGGGGACGTTCCGATATCGAGGGCAGAGTACTTTGTGATAAGTATGGTGTGAAATTGCATG
TTGCAGAAAGTAACCCATTGCACACTATTGATAAGCAACAAGATCCGTTCTTGCATCAGTTAATAGATAG
CTCAGGATCAAAAGCAGGTAAGATAGATTATAGTCACAATAGTGCCTTACATATGGTAAATGGAGGCCAT
GATCATTTTCAACCCCTACTTTATAGAAATAAGGCCTTGGCAAAACAAACGCAAGAACAAAAAGATTCCT
TATGCTATTCAAGCTTGCCAAGCTGTAGTATGGATGAGTTAAAAATAGAAAAAGCCAACATAAGGCACTG
CTTGTAAGTAGACCATAGCTTTGTATATGACTTGTGACACAACAATGAAGGGGAAAGTTTATTTATTAAG
TTAAAAAAGAAATTATTTTACTTAAAAAACTTATTTAGTGCTTATGAATTTTCAAGTACACTTTCAGATT
CAAAGAGGCTATAGATTGCTCGACATGTACTACTTCGTGGAGTTGTGTGCTGAAGTTTAGAGTATTGCTT
TTTTTGATGTTTACAGAATTTTCCTCCAAATCTACTATTAAAATATGCAGTTAAAGTTGGATACATTTTT
TATCACTATTGCATCTGAAATGCTAAATACTTCATAATTTAAATTGAAATTTTCCCATAATTGATTCTGA
AAATTGACTTAATTTTCCATATCAATTTCAACATCTTTTTGGGGGGGCCCCTTTCCGTTTTCTTTTAAAA
TCAAAAACAAAAAATTTCCTCCCTTTGCTCCCTCCCAACCACCCGGTTTTCCTTTTAAATCAACCAAACT
TTAAACCCCTTTGGG
>gnl|ti|496020308 27994807
GGCTTGAGAAGGGGGGGGGAATACAAAGCTTTTCATGAGAAATTATAAATGATAAATTGTTAACAATAGG
TTATTGTTAATAAGATTATGTGTTTTGGTTTACCTAATATAAACAGGGAAGGTTATTCATTTATAGTAGT
TTCCTTTATAGTAACGTGTATAGCATTCTCTATATCTTGGGGGTTTGGCGTTACGTGCTTGTTTCCGACA
TTATTGTGTACTTATTTCTTTCGTGATCCAGCAAGAGCTGTGCCAAACAATAAGAATCTTATATTAAGTC
CTGCTGATGGTGTGATTTCAAAAATTGAAGAAGTTAATTATCCTTTATCAGCAGAAAACGGAGAGGAGAA
GAAGTTTACGCTTGTTAGCATATTTTTAAGTGTTTTGAACGTCCATGTGAACCGTATACCAATATCTGGT
ACGATAAAGGAAATGAGTTATAAAAAAGGCAAGTTTGTATCCGCAATGAGCAATAGGTCTAGTAATGAAA
AATGAAAAGCAGGTTATTGTAATTGAATACTTCAAGGGGAAAGAAATTATTGTGGAGCAAATAGCTGGAT
TAATTGCACGTCGTAATCGTTGGTAATTTAGGAATATCCCAAAACGTAAAAGCAAGGGAAAGGTCTGGAA
ACAAAAAGGGCGGGCAAGAAAAGGAAAACCAAGGACCCGGCGGAAACAAAAATCAAATTTTCGAAGGGGA
AACTGTTATTGGGGGGTGAAACAATTTTTCGAAACTTAAATAAGGAAAACGTTTCAAGAAAAACTTACTT
TTTATGTTTTTTAAAAAAACGATAAAAGAAACAGAAAATCCCTCCCCTATTCCAAATTTATTCTTTAATT
TTAAAACTTTTATGGGGTTAAAAACCCCCAAAGGGGGGATTTTTGGGTATAAAAGGCAAAAAAAAATGGA
AATAAAACCCCAAAAAAATTTCAAACTTTTTTCCTTTTTTTTCCCCCCTATTTTCATTTTTTT
>gnl|ti|496020639 27998363
GACGTGTGGGTGGAGGGCGTGCACGCGTGGGGAAATTCTGACATATGCGTGTCANTTTTTTCCGACAACG
CCGGAGGAATATTTTTGATGACGATTACTTAATTGTAGATAAAGTTGAAACTCACAATAGCCCTTCGGCG
CTTGATCCGTTTGGTGGAGCAATGACTGGAGTGCTTGGAGTTAATCGCGATATAGTGGGTTTCGGGAAAG
GCGCGGAGCCTATAATGAATACCTATTACTTTTGCTTTGCCAAAGAAGCAAAAGGCAAGTTTTATAGGGA
CAAAGAGCGCACTGATGAGATCTTACCGCCAAAATATATAATGAAAGAAGTGATCCACGGTGTTAATGTT
GCTGGTAATTGCTCTGGTATTCCAACGCAACTTGGATCGGTATATTTTGACGATAGATTTTGTGGCAAGC
CGTTAGTTTTTGTTGGCAGTGTCGGAATTATTCCGCGCAACATAAATAACGCACCTTCACACATTANAGG
ACCAAAAAATGGCGATAAAATCTTCATTATTGGTGGAAGAGTTGGAAGGGACGGAATTCACGGCGCAACG
TTTTTCCTCAGAGGCTTTGTCGGGAAAAAGCCCTTCACAATTGTGGCAATTGGTGTGCCCNAACACAAAA
AAACCAACCCAAGCCGGCCAAAAAGCAAGAGATCTTGGTTCTTAATATGCAATAACGGACAATGAAACCG
GGGGCTTGTCTCTCTGGNNGGGGAAAGGGGAAAAAAGGAAAGGAAGAGGAAAGGAGAAAGGAACCCCAAA
AAAAAAAGGGGAGGGGCCCCGGGGGAAAAAGGGAAAAAAAAAAACAATGAAAAAAAACCCNAACCGGGGC
CAAAAAAAAACCCCCCAGGGACAAGCCAAACCAGGAAAAAAACAGAAGGGGGAGGAGAGGAGGAAAGGGA
AGAGGGAAGGAGAATTTCTAAAACCCNNNGANAAAN
>gnl|ti|496020640 27995737
AAGGGGAAAAANTNAGGACTCATAATGGNTGANTCNCNNNCNNNCCNCNNGNNCNNNNNNNNNNNCNNNN
NNNNCNNCNGGNNNCCCCCTTCTCNTCTCTNCNCTTTNNAACCCCNTTTGTTTTGTTCTTGGCTCTCCNG
TTGCNGGTGCNTCNGGGTCTCCTCTTCGTGCTTNCCCTCCGCGCTCGTCCTCGTCTCTTTCGGTTTCTGT
TCCTNCGGTTGTCCTTGGCTTTTTTGTGTTTGCTTTTTGGTTGCTTGCTCTTGCTGGGGNTCGGCCTGTN
CTCGCCTCCCCCTCTGGTTTCTCCTGTTTGTTGTGTCCTTGTCGTGCGTCCGCTGCTCGGCTTTCGTCGT
GCCGGCGTTGGCCTTCCGCCTCGCTTGTGTCCTCNGCCTGGCTGGTCTTGCCGGGCCCTCTTCTCCCGGT
TTTCGCCTCCCGCTTTGTTTTCGGGTTTTTGTCGTCTGCCCCGGGCCGCTTTTGTTCCCTTGCGCCCTTC
TTTTTGGTGGTTTCTTCTCTTTTCTTCCTGTCTTGGCGGTTTTTTCCCGNCGCCCCGCCCGCGCCGCGCG
CTGCGGCTGGGTCCGTGGTTTTTCTGTGGGTTTTTTCCTGCTGGTGCGGTCTGTTGCCGTCCCCTTCGTG
GTTTTCTTCTTCGTTCCTTCNGGGTTGGCGGGGTTTTTTCTGGCTGCTGGTTTTCCCGCTGTNTCGGGCC
GTTGCCCCTTCTTGGTTTCCTTCCTGGGTCGGCCTTTTTTCTTTTTTTTTTGGTTGTNCTTTTGTCGGCT
GTCTTCCGTTTCTGGGCCCCTTTTCCTCCGCCTCTGCTCTTCGTGGTTGCTGTGTCGCCTTTGTCTTCTT
GCGCTTTGTTTGTTCTTTTTTTTTTTTTCGTCCGGGCCGGCTCTTTGGGCCGGTTCGCGCGCCCTCTGGT
TGCGCTCCGGCCTCCCCCCTGTCCTGTCCGGCTTTTGCNCTGCGTCCTGTTTGCCTTTTTCCTTTGTCTT
TTTTCTTTTTTTTCTTTNCTTTGTCTGTGGTGTTGCGTTTTCTTTCTGTGC
>gnl|ti|496021034 27996508
ATGGATCGAGNGGGTGGATTCGCNATTGGAGCACCAACTGCAAGACCAAGCCATAGTATTGCAGTTGCTA
TACCTGACTCCATTGCATTGAGTTCTGAGTTGCCCAGTAACCTTGGAGCCCACAAGGTATTAAGTGCTAA
AAATGTTCCAAAAGTAATAGCACCCACCACTGAAGTTATCCAGATATCTCTTAATTTTAGCACTGTTAAT
ATAGAGCACATTACTGTCTTCATAGAGCTTTTTATTGTGCGCTTTTCTGAGCTGCTTTCTGGAAGTGTGT
TTGGACAAAAAAGCGTAAGTACAAATATCAACACACCAAATAGTATTATGCATACAATCAGATTTTTCCA
ATATGCATCTTCGGCAAGCAAGTTAGAGAACAGTATTTGAATTACCAAAGCAGAAAGGCTTGAAATTGTA
CTCTTCAGCAATATGCTTTCGGACATAAGAGTCTACCCATACGCAATAGAGCGCAGTTTAGATCACCTAA
AACAAGCTCACATCTTTGATGGAGTACATGCTGTAATCTTTGGGGATTTCGTTAACTGCTATAACGATAA
CCTTGTTGAAGTTGTAAAAGAAAGGTTTGCAAAAAGTGTTAACTTTCCTGTATTTACAATGAATGGGGTA
GGCCATGGACATACAAATGATCCTTTACCTTTTAACACTCACGCTATTATTAGCGTTCAAGACGAAAAAG
AAGGTTTGTTTTTTATGGACGTGCATTATGTTAGCTACACATAGCTGATAGCTCACCTAAGGCTTCTTTT
GAAATGTTAAGGTAATTGTCCTCCCCATGCCCTGATAATTGGGATCCAGAAGAATTATTTGAACCAAGCA
GGGTGCATAAAAAAAGGTGGATTCCAGCGTCCCGCCCTGGGAATGAACAGGAAAAAAACTTTATCTTTTG
GCGCCCCCGAACCGTTCAACCCCCCTTGAATTGTCATACCCCCCCACAAACCGGTTAAAACCGGAATTTT
TTTTG
>gnl|ti|496021311 27995377
GCAGGGGGGGTGGAATTCTTAAGGCTAAATTTGGAAAGGAGTAGAATGGANATAGGATTAAATCATTTTC
TGATAGTTGCTGCTGTTTTGTTCACTATTGGGGTGTGCGGTATTTTCATTAACCGTAAGAGCATAATCAA
CATACTGTTATCAATAGAAATATTATTGCTGGCAATCAACATCAATCTAGTTGCTTTTTCTGCCTTTATG
AATGATATAGTTGGGCAAATTTTTGTGATGTTTGTGTTGACTGTTGCAGCAGCAGAGTCAGGAGTTGGGC
TTGCGATATTGGTTGTATATTATAGAAGCCGTGGCAATATAGACGTTGAACAAGCAAATTTAATGAAAGA
ATGAAAGTATGACGTATATACTGAAATTAATAGTATTTTTGCCACTTTTTGGTTCGCTATTTGCAGCACT
TTTTAGAAGAGATGTTTTTAGTCAGTTAGTTACAACGGCAGGGATTGGAATATCTGCAGTTTTATCATGG
TATGTTTTTCTCACCCTCTCTGAATTCTATCACTTGAGTTTATTTCCCTCGTCTTCACTTGAACATACTT
AAAATAAATTGAGCAATTAATGTGGATGCTCTCTCACCCATAATGCTAATTGTTATTTCCACCAACCCCC
GCGAACAACAACCCCACACCAACAGAAAAACGGACAAGGAACGGGGAAGACAAGGACCNGACCAACCCAC
CGCAAGAAAACGAACTTGGAAAAGGGGGGGAGAAAAAGAAAAAGGAAAGAAACAAGCACAACGGCGGCAA
GGAAGCGGCCCCGCCCCCCAACCCCCCGAACAAGAAGCACGGAGCCACTTTCCACAGGGCNAAACACGCG
CCCCACACACCCCGCGGCAAGGGACAACGGGCCACAGAGAAACTCCCCCCACCCCAGCGGAGACCACCAC
CGGGAAAACCAAAGACGG
>gnl|ti|496021497 27995577
GGAAATAAAGGGGGGAATCTGTCCTTTACTTTTTATTTTTAGTTTCTCAGTCTCTTGCATTGGCTTCGAT
GGCTGGGATAATTTCTGGTGGGGCTGCGTATCTGTCAGGCAAAGTATTTATTGAGATACATGACTTGCAT
GACGTGAGCACTCCAGTAGAAACTTTTAGTAATGAGGATCTTGCAAGGATATAACAAACAATTGCAGGCA
ATGATATAGAAATTTACTTTCTCAAGCTAAGAAAGTATACTGATAAGATGACGGAAAAGAAGTACAGTAA
GATTTTAATAGCAAACAGAGGAGAGATTGCCTGCAGGATTATCAGAACTGCCCATAAGATGGGTATATCT
TGTGTGTGCATAAACTCGGATGCAGATGTAAATTCTGTGCATGTAAGGCAAGCACATGACTCAAGATATA
TCGGCCCTTCCCCTTCTTGCCTCAGTTATTTAAACACTGAAAAAATATTTGAAGTATCACTTGAAACAGG
TGCTGATGCCGTTCATCCCGACTATGGTTCTTTACCACAAAAACCACATTTTCCCCTTGCTCCTTCAAAA
ACAAATAAAAAACTTCATCTTCCCCAGTGCAAAAATCCAAAAATTTACCGCCAACCATAATTATCGCGAA
AAAAAGCAGCAAAAAAACCCCGGAACGAACGCAACGGCCACGCACAGAGGAGCAAAAACCAGCCCAACCA
GCACCCAGGCGCCCCAAGACAGACAGGAAACAAACCATCGAAACCCGCACAGACAAAAAGACAGCAACAA
GCCGGGGGGCGGCAAAAAAAACCAAAACGGAACCAACCACCAAAAAAAACCGAACCAACCCACGACAGAC
CGCCAACAATTTTAGCCCAAACAAAACAAGGCAGGGACGGCCCGGAAGCGACCGACGAGAAAAAAAACCA
AAAACCGGCCGGAC
>gnl|ti|496021783 28011624
TGAAGTCGTGATGGTGGATTCAATCTCGAATCTCTTGTATCTTGCCGCTATCGTATAAGCCCATAACTTG
TGACCCATCAACTCCAATCTTACCAGGAAGATTAAATGCTGCACAAACTTCGTTCATTTTTACTCTCGCA
GAAGCTCCAAAATCAGAGAGGGATTCAAGCAAATCACAATGCCAATCACTGCTATATCTCTGATTGTAAC
TATTCCACTTATCGCCAGCTTTATGAAAATATTCTGCTTGAATGCCATGGACCATAGCACGATACTTCAG
CACTGGTATATCAAAAGTGCGTCCGTTGAACGAAACTAATCTTGGCTTTTTCTCTGATATGTAGTTAAAA
AATCCTTTCACTAGCTCCTTTTCACTGGAATTTAGTGTGCCTCCAGATCTTATTTCTTGCAGTGTGAACA
CCTCATAACCACTCTGGTAGCTTATATTGCAAAGTAAAAAACTAATAACTACAACAAGGTGAAAAGGCTG
ACGCAGAAAAGAGTTTTGCCCGTTTGTTATTTCAAGATGATATTTTGTTAATGCATCCCTCTTCTCTTCT
ACACTACTATCATCCGTAATATTGAGTAAATTTTTTGAACGAATTTACCTTCTGGTATAGTTTCAATATC
AAATACCCATAAAGAATTAAGCCATTGCCTAAATACTTCCTCGGGACGGGTCATCCAAAGTTCCACTTTC
ACAAAAAAAAAAGAAGGTGGTACCTTGGCCTCAAATAATTTTTACAGTTTCACCAACCGCCTCCGAATAT
AAATTTTTTTTAAATAATGGCATTCATTTCCCAATTACTATTTTTTCAAGAACTAACTTGAAAACACAAA
AATAAATATGATTAAAAAGCCAACTACCATTAACTTTTTTCTCACCCAAAATGGATATGAGAATCAACAC
CAGGCAAAAAATTAGGAGCAGTCACTGTCCCAGCCACACCCCACC
>gnl|ti|496021828 28011787
GTCGTACGTGTGGTGGATTCCTTCTCTGTACAGATTAAATGACAAAAAAACTCACGTATCTGGCGTCTCA
TGTTTAATTTTTTGCACTATGTGCACCTTATGTCTTATAAAATTTCTACCTACATAAGCTGAAACGCGCT
TATAAAGCGTTTAAAACATAAAAAAACGCCAACTTAAAAAATGGATAGTGAATAACTAGCTACCCTAGGG
TTTCTTTTGCCTTTTTTTCTGTTTAGTAAATTTCTTAACGTTTATAATTTAGATTAGTTGCGGTTTAAAA
GTAGCTGAATCGCGGTTATTAAACGTTTAGAATAAAAAAACGCCATACTTGAAAGTATAATGTAAGTAAT
TAGCCAACCACGGGGCTTCTTTTGCCTTTTTCTCCGCTTGGTAAATTTCTTAATGTTTATACGGAAGGTG
TCATCCGAGTAGCTGACACTGGGATGACAAAAAAAGGAGCACTGGGATGACATCATAGGGGCGCTGGCCT
GACAATCGTCATTCCGCTACGTGTTAGCGGGATCTAGAGATACCGTGACGGTATGACAAGGGAGAACAGT
TGTATTCCTGCACAATTTATTCTCATGACAAAAACGTCTTAACTTTCTCTCCACTTTTTCTGGATAAGGT
CAATTTTGTGAAAAAATGGATTGAATTATAGGCAGATTTGGCTATTATTTGTAATACCATGGGTATTACG
TAAAATGTTTAAATTTGATCCTTTATTTATAAGCTCGAATTCCGTTTTGCCTTCCCAATAAGGCTTTCCC
ATTATATTTCCCGGCTTTCCCAATCGGGGCTTGCCAGTTTTTCTACCCTTTTTTGGAATGGGTGTTTGGC
TTAAAACTGGGGGAAACACCTTTTCCCTTAAATTTTTTAAAATTTTTGGGATCAAAAAATTTTTGGCCGC
TGGCCTTTTTGGCCGGGGGAGAGGGGGGTTCCGGGGAATTTGTCTAATTGCCCCTACACCC
>gnl|ti|496021866 28011661
ATAGGTCGTGTGGTGGATTCATTATGATGTCACGAAAGCTTATTTCGCTGTCTGATGTTCAAGCTAAAGA
AGAATCGATAGTGATAGGTGAGCTGGTTGATTCTCTATCTAATCAAAGTAATGTCAGAAATTTTTCTAGA
AAGTCTTATGAAAATTCAAGAATGATTCCATTTTTGTGTAATCAGCAAAAAGCGTATACAGCAACCCATT
TTTACTCATTTATCATGCACTCCATACAAGGAGGATTAATAGCCATTATGATGGCTTCTTCTGCTTGTTT
TCTAATTTATCTTTACAGCAAAAACTTAGTGGCTATAGGTGATTTTGCTTTAATATTAGGTTTATCGATG
GAAACAGGACATATGATGTGGTTCACCATGTCAGAGGTCGATGAATTCAATAAAGCAGTCGGTAGATGTA
AGCAAAGTTTAATTTCATTAATGATACATTGCGAAATTCAGGATAAACTTGATGCAGTTTCTCTCAAATG
TAATAGTGGGCAAATCACTTTTAATAATGTCAAATTCCATTACGATGGTACCGAACCCTCTTTTTCAGAA
TAAATCAATCGCTATCAAAGCTGGACAGAAGGTAGGACTTGTTGGCCATTCCAGTGGTGGTAAATCCTAC
TTTTGTGAACCTGAAATTAAGGCTTTACAATGTAACTGGAGGTGCAATTCCACAAATGATCATAATATTT
GTAATGTATACCCGGATTCTTTGCCTGGCAAAATCCACTAGATCCCCAAGATCCAACCCTTTTTTCCCGG
AACTATGCATGGAGAATATTCCCCTACGGGCACAACAAACGCCCGCCCATAACGAATTAATTCGAGCCGC
GCAAAAAAACCCCACGCTCCCGAGATCTATTTTACAACATTACCCCCCGGGGGTAGACATCATCTTTTTG
GGAAAAGAAGGGGTGATGAAACTTTTCGGGGGGGCCAAAAGGCCAACGA
>gnl|ti|496021867 28027087
TGGTGGTGGGATTCAAAAAGGGGACGTCAGCTTGGCTTTGGAGCAGATATAAGTCAGTCTAAAGAGCAAA
AGAAAAAGAATGCTTTACATGATGTTCAACCTGAAGATTTAATCAAATTCGGTTTAATACCCGAATTTGT
AGGGCGGGTTCCAATAACTGCTGTTTTAGATGAGCTGGATCATGAAGATTTAATACATGTGTTGACAGAG
CCAAGGAATGCACTAATAAAACAGTACAAAGCATTGCTTGCGTTTAGCAAAGTAAACCTTGAGTTTTCAG
ATGAAGCAATATCAGCTATTGCTAAAAAGGCTATAAGCTACAAAACAGGTGCAAGAATGTTACGTGCTAT
CTTGGAGTCACTTTTGCTTGACATTATGTATACATCTGGAAACGGAGGCTTTGAAGGTAGCACTATAGTA
ATCACTAAGAAAATGGTACAATTAGGAAAAGCCACGGTTAATCATAATAACAATGGCCATGTTATAACGG
TTAATGATTATTTTGACGCATATATTATGAAAATTGAACCTGGCTGTAAGCTCTAATTTTTAACGGCATT
GCCACTATTACCCTTTAAAAGAGGTAATAAATTTTTCCACAAAAAAATGGGGGCCTTACTCTATAGGCCA
AAAAAAAAACCGTTTAAGGCACTACAAAAATGGCAAAAATCATAAATAACCTCCCAACATGAAGATTTTT
CTTTGTAACCCGAAAAAAAATGGCCTTTTTTAATAACCCACAACCCTTCTAGAATCCTTATCGAAAGATA
GGTTGTCTTACCACACCATTGTACACACCGTCAAAAAAAACTACCCGTACCAACAACACCAAAAAATCTT
CAAAACCCGGGAA
>gnl|ti|496021872 28011565
GGATCGCTCGTGTGGTGGATTCAATGCCATGCACAGATGGATCTTCATTTAATTCATTGATTTTTTCAAT
TAATTCATCTTCTGAAATATTATCAGGCAAAACAATGGTCTCAGAACTTATGCCTATTGATTCTGCTTTT
TTCTGTTTGTTGCGAACATAAACCTGACTTGCTGGATTGCTGCCCACGAGAATTACTTTCAGGCAAGGAA
AAATGTTATACTCTCTCTTTAAAATATCAATTTTTTGTGATAGCCTCTCACATAGGTCGTTTGCTATTTT
TTTACCATCAATAATAATTGTCACTTCCTTGCCACTCCTTAAAGTCGGGTAATTTGATATCAAATAAATC
CAATACTTTGCCAACAGAATGATTAATAATATCATCCAACGATTTCGGTTTAATATAAAAAGCAGGCACT
GGTGGAGCAATAATTGCTCCCATCTCCGTTAATTTTAACATATTTTGTAAATGCCCAAGATGCAGTGGTG
ACTCTCGCACCATAAGAACTAACTTTCTTCTTTCTTTTAGCGTTACATCTGCAGCCCTTGTCAATAGATT
GGAAGTAACACCTGATGCGATTTCAGACATTGTCTTCATAGAGCATGGTGCTACAATCATCCCTGAGGTT
TTAAATGAGCCGCTTGCTATTTTTTCTCCAATCTTTTCTTCCGAATAGTAAAAATCTGCAAGTGATGTAA
TATCTTCAAGTTTTTCTTTATTCTCCTGAGCTAAAGTTATTTTCCCAGCACAACTTAATCACTAAATGAA
TTTCATAATCAACCTCTTTCACCCTTTCAAAAAACCCCCCCCCAAAATAAAACCCAATGCCCCCCTTATT
TCCAATTACAATTCGGCAATTCCCTTAACTCCTCCTCCGAACCCCCTTTCCCAAGGGCCCG
>gnl|ti|496021873 28027015
CGGGGGGTGGGATTCAGTGCGGATATGGACGCATCGGTTCTTTATTTCATTATCAAAATGTCGGCATTGA
ACCTGATATGCTAACCTGTGCGAAGGCTATGGGTAACGGTTTTCCTGTAGCTGCATGTTTAGTGAAAGAT
TATATAGCAGAAGCAATTACTCCAGGAACTCATGGATCAACCTATGGTGGCAATCCACTTGCCATGACTG
TTGGTAATGCAGTGCTCGATATAATGCTAAAAGAAGGCTTTTTTGATCATGTTAAAAGAATTAGTAAATA
TTTAAAAGAAAAGCTGTTGCTTTTAGCTAAAGAATTTCCTGAGATGATTTTAGAAGTTCGTGGAGAAGGG
TTACTAATGGGAATAGAACTAGCAACTCTTGTAGCTGATAAAATTATTAGTCGATCTCTTGATAAAGGTT
TAATAATAACTAGGGTTTTAAACAACAAAGTAGTAAGGGTAACCCCACCACTTATCATTGAGGATGAGCA
TGTGAACGCAGCGTGTAATATGCTTTATGAATTGTTTTTTAAGATTAAAGGTATATAAAATTCGGCAATA
TAAATTCCCGGCTTGCAAATGCCTCTCATAACATGTAAAATTAATTTTATTTTTTTATCCCATTAACTTC
GTACTTTAATGGAATGGGTTATTGGTCCTAATAATCACCCCCATTTTTTGTTTTGTTTAGTTTTATCCTT
TTTTGTTCTCCGGACCCAAAAAAGGCTTTAACCCGATTAACCCTTTCCCCATTTAAAAAACTAAAGCCAA
AACGGTAACAAAAAGCC
>gnl|ti|496022072 27995164
AAGAGAAATATAAGGGGCATGGCATGGGTGGATTCCTTTTCATCGCTCATGTCCTTAGTTTACCCCCTGT
TTCACCATTACATTAATATCTACAGAACCTCCCACTGGGGAGTAGTAATCTAGGATAGTTTCTATCACTA
AAACGCGTGGTATTCCTTTATTTTTTACCAATTTTAAATAAGACAATACCTTATTATCATCATAATGCTG
CAGAAAGCGGCAAAAGACACCTAATTCATAATTTGTAGCTGATAATTCTTCTTGAGTTATGAGTTTAATT
TTTAAATCTTCTACTGCCTGCCTAGGCACTTTATGTTCGTTGTAATAATATAAGCCTATAGAACCTTTAT
TGTGTATATCAGAATAAGCAAGAAATAAAGAGTGTACGCCAAATAGCAATATATTTTTAGCACCATCTAT
ATTAACCCTAGAATTAAACTCTTTAGTGTCAAACCTGGAATATCCTAGCAATGCTTGGTAAAACGCTATT
TTCCTGTCTTCTGATGTTTCTTTCTCCTTAAAAAGAATCAAATGAAAATATTGACTCCTGCCTTAAAATA
TCCGGCATTTTTAACCAATTCTTTTCAGCGGCAACCCTTGCCCACATTGCTGCTGCTTTAGGAAAAATGG
TATTTCTTTAAACACTTACCTTTTGATGAAAGTTGCCCAAAATCCTTTGTTCTATCCGAATCCAAAACCC
CTATTTCCCAAACGCCCCTTAAAACCTTTTTTAAAATTGGAACAAAAAATATTTAATTTTTAAAAAAAAA
CGGGGAAAA
>gnl|ti|496062254 28057252
GCAGGTAACGGGGGGNGGATTACTAGCTTTTAGTGTTTGTTCTTCATTATCTAAGTCTTTATATTTCACA
GTTAGATACTTTGGACGCTTAATTTCATGACTTTGCTCTGGAATTGAAAGGCATCCTTCCTTGAGAATTA
CTTGTTCATCGGATAATTCTGTAATCTCAGGATTAATCATGTAAAATTTGCCAGTTGAGCCATATCCTGC
TGGCTCATTTTCAATTGTTTCTAGCTGAACATCCACAACAAAAATTCTCTTTAACACTCCAACTTGCACT
GCAGCAAGGCCAAGACCTTCTGCATCGTACATAGTTTCGAACATGTCGTTTACTAATTCTTTAATTTTAT
CGTTTATATCTGTTACTTCACTGGCACGTGTGATTAGTCTTTCATCAGGGGCAATTACAATTGGTAATAT
GGACATAAAAATTATAATTCTATGTTTTGCTTTTCCTTTTGTCCAGAATTTAGTGTATATTAAAATGTTG
CTATATCTATAATAGAAATATAAATTATGTAAAAAAGCTACAATTTAAATGAAATTTGCGTAATAAGGTT
AACTAATGTACTCTGCAGTATAACCAAAACCAAAAAAAATGGTTTTGGTGTTTTAGAATTCGGACAACAA
AATTTATTGTCTAATCGTTAAATAAATGGCAACTTCCCCTATAAAGTAACCGGGACGGGGTTTAAAAATT
GGCAAAAGGGTAAACGGGGGCTTAAATAACTAGGGAAAAAACCCCAAATTATCCCATTCCCATCCCTTAA
GGGTTTTACCAAACCAGGGGTCAAAAAAAACCATAAACCAAAAATTTTGGAAATTTTTTGGGGGGTGCCC
TCCCCTCTTTTAGGTGAAATAATTGAAAATTTTGGCGCTAAACCCGGAATTTTTCTAACGGGGGAATTAA
AAACCCCCATTTTTTCTAAAACTTTATTTTTTA
>gnl|ti|496062344 28057496
GGGAATGAAGGTGGGGTGGATTCTCCAATTGCACATAGCAGATTATATGCTTGAAATTTTCCTAAAACTG
GGAAAAATGTATTGTAAATTTGGTTATCAATTTTTACTGTAAGATGTTGACCATTAGGGGTTGATGTTTG
CTCTAATAAAGTAATATCAGAGCCTTTTTTTCCATAAGTCACAACTTTATTACTGCGTTTTTCAGCTATT
TTAAGCAATGCGCCGTATTCATCTATATCCGCATTTAAAATCGCTGTTTTTCCTTCTGGTAATACTTCGT
AAAATAACCTTTTTTTAGTTTCTAAATATCCACCAAGACTTTTATGGTAATCTAAATGATCTTGCGAGAA
ATTAGTAAAAGCTGCAGCACTCAACTTTAATCCATGGATTCTGTATTGATCAATCCCATGACTTGATGAT
TCCAACACTAAGTGTTCTACACTTATACCACGCAATGTTGCGTAAAGGTCTTCTGCACCTGGAGTGGTAA
GGCTGTTGCTATTACCTTTTCTGCCATTATCGATGCATGTTCCAAGTGTTCCAATAGACGCAGCATTATA
GCCAGAGTTTTGCCAGATCTGGCGGCAAAATTCTACTACTGAAGTCTTGCCATTTGTGCCTGTTCAAGCA
GCAACATATTTTGGCTGTTTGAATTGATAAAACCTGCTGAACTATTCGCTGTATATTTCTTTGAAGGTTG
GGGTGGAAAAAACGAAATTCCAGCTTCCCGCCTTGGAAAGAACCCAGGGTTAAAAACTTTCTGTATGGAA
TCACTTGGAATTATCGCTTTACCTCCCCAAAAAAAATCTAAATATAGGAAATCCTTTTCCTTTTCTAAAC
ATAAAAAAAAAAAAAAACTTCCTTGTTTTTTTTGGGAAATAATTTTGAACCCCTTTTTATTATAAATTAA
AAAATAAAAATCA
>gnl|ti|496062409 28056963
GGGAATAGGCGAGGGGGGGATTCTAGCTTGGGGGNAAAGAATAAATGGAGCAAGTGTTCTAGTAGAAATT
TTGTCTGGGCAAGATTTATACGTTGAAGATCTATTGCAGAAACAAAGTGCGAAAGATTCCAATTTGATTT
ACCACATATCTAACATGAAATACTCTAACGATATAGATGAATACACCACTAATCATAAAGTAAAACTTGA
TAAAAATAATGATGCTCCTACTACAGTAAATAAAGGTGAGCTACTAAAAGATGAGGAAATTCTACAAAGT
TATTGTAAAAATTTAAATGACTATGCAAGAAGCAAAAAAATAGATTATGTTATTGGTCGTGATTATGAAT
TAAATCGCACTATAGAAATATTATTGAGGCGTAGAAAAAACAACCCTTTATATGTTGGAGATCCAGGTGT
TGGCAAAACCACAATAGTTGAGGGTTTGGTACTCAAAATCATTGAAGGCAGTGTTCCGAGTGTGCTCAGG
TCCAGTATAATTTATGCTTTGGATTTAGGATTACTCCTTGCAGGGACACGCTACAGAGGTGATTTTGAAG
AGAGAATAAAATCCATAATAAAAAGCGATTGAGGCAAAACCCAGTGCTATCCTTTTTATTGACTTAATAA
ACACTATCATTGGAACCGGTTCCACAAGTGGAAGCTTTCTTGAAGCCGGTAATCTGCTCAAACTGGCACT
TGGCAGAAGGACCCGGCTTTGGATTTTCTGCACACTAAAAAAGAATTCGCCCTGATTTTGAAAAAAAAAA
ACCCTAACCAAAAAGTTTCAAAAATTTAAGGTAAAAAACTTTTGTTTAATGAACTTAAAAAAAACAAAAG
GGGATAAACCCAAACTTTGAAGGGTTCATGGGGATTATTTAATAAAAAAAAGCCCTAGGGTGCGGGGGGA
AATTTTCCAAAAAAATTTTTTTGGGGGGAAATTATCCGGGAAAAAGGGGGTGATGT
>gnl|ti|496062515 28027165
GGGGGAATTCATAAAGTGTAGAACGGGCAAGAATCTGCGATGTTGTAAGATTTGATATTTCTTCACTTAT
GATGAAGTTATTTCTATCAAAAAAAAACAATGCTGCTATAGGTATTACAAGCAATACAGAAATTTTTATC
ACCGTCAATAAAAACTCAACACGTCCAGCAGTAGCTACTCCTCTAAAATTTATTAGTGTAATAATTGTAA
GTAATAACATCTCTAAAAACAGATGTACGTTTTGAATATCTTCATGGAAAAATGGTGTAAGATAACCAAC
ACCCACAACTATTACGGCTGTTGTGCTAACCCATGAGATCACCCAATACGTCCAACCAACAAAAAAAGCT
GCAGCAGGGCCAAAAGCATGCTTTACATAGACGTGAGGGCCACCCGTTTCCGGAAATTTTGCGCAGAGTG
AGGCAAAAACTAAAGCAAGAGATATAGCACCAAGCCCTGATATTATCCAGCTTATAAGGCTATACATGCC
ATTATGGAGCAAGGCTAATTGAAAGCATAAAAATTCCAGAGCCAATTTGGCTGCTAATCACTAAAGGAAA
AATAGCCCAAAAATCTATTTTATTTGACCCAATAATTCTTATCTAAATAGATTAACATAAACCCCTAAAC
TCAGAAAATTCAATTGGATCTTTTAACATAAAAACTTGGCATTTTTTTTAATTTATTCCTAAAATAAATT
AATATTAACAAATTATTAAAAGGGGGGTAGAATTCCA
>gnl|ti|496062516 28011765
GGATAGCCCGNGNGGNGGATTCTGCATATCAAGCTCATACTCAGTATGTAAATCTTTGACCAAAGCTACA
ACGTATTCTTTTTGAACAATTATACTGATTTTGATTTCGGATGTTGTGATAGCAAGTATTTCTATCTTTT
TTTCGCTTAAAACCTTGAGTGTACGGTGCATCACTTCAGTGTTAGACATAACACCAATACCAATTATTGA
AATTTTAGCTACATTATCGTTTATAGCATAATTTTCATTCTTATTCAGTAACTTTTCCATTAAATCAATA
TCAAATTTGGAGATAACAAAACTTGACCCATGTACCATATCAATTTTAACGTTTGCCCCTACTATATCTC
TTAAAGTACGCAAGTTATTTGCAAGGTTAGTGAAAGTTACAAGAGCTTCATTAGTGCTATAAGTTATTCC
AGTAATTAAGTATCTCTCTAGTACATCCCTTTTGTGTAGCACTGTGGTGCCTTCTACTTCCTTAAAAGTG
GATAGCACTTGCACTTTAATGTTATGTTTCATTGCAAGTTGTACCGAACCATTATGCAGTATTTTACCAC
CCAGATGACCGACATTTCCAAACATTTTCATCGTAAAAGAAAAATTTGAGCTTGCGTGCCTTTGGAACAA
TTCTCGGGTCTGCCTGTAATATTCCATCAAATATCAGTAAAAATTTCGCAAGTTCTAACACCCAAGGGCT
ACCAGGAAGGCAACGGCGAATAAATCAGAAGCCCCCTCTTCCCAAATAGTGAATTCAATCATCATTTAAA
CCACTAAAAACAACCGAGAATACCACACATCAAAAACCACCACCAAAAGAACCCTTCCTAAACTGGCAAT
TCATTAACGGTTTTCAATTTATCAAACCCAAAAAACAAAACACATACATAAATCAAATTCTGGGAAACAC
GACCCAAGACACACCCACCCAAATT
>gnl|ti|496062846 27964329
GGAGTACCTGGGGGGGGATTCGATGCAGTATCAACGCTACATTATTTCGCACTATATTAACTTCTGGTAC
AACCCTTCTTGCTGCTCTTCCTTTGGCATTAATCTGCACAGATGCAGTGAAAGACTTCAGCTTGATCATT
TTTTTTGGTATTTTGATTGGCACTTGTTCTGCAATATTTATTTCTGCTCCTATATTGACCTACAGAGCTT
TAGATTGTAGAAGTGTTTAGTCGCGGTATAATATCAACTTATTATCTCTTATAGTGAAATGAAAATACCT
TAAAAAGCTCATTCCAAGTAGTGAATGAGACATAGAATGAGTGTTAACGCTTGCCTGTACATCATTAATC
AAAAAATTTCCTATTTTAACTTGAGGTATTTGAACCACTCCAGCTTTTATTTGACCTTTCGCAGTTTCAT
ATATTTTAAAATCCTGAACGTATCCGTTCAGCGGAGTGGCAGAATAAGGTAGACAAGGTGATCTAAAAAG
ATAATCATAGAGCAAAAGTGAAATAATATGGTAAACCTTTTAGAACTTTGCAAAAATTTACAGCAAAAAA
TAGAAAGGTTAGAAGCAAAAATAGAAAGATTGGAAAAAGAGAATGAAAGTTTAAAAGCAGAAAATAAGGC
TTTAAAGATAGAAAATGCTGAGTTAAGAGAAAGACTCGGTTTAAGCTCAAAAATTCATCAATACCAAGTT
CCAAAGAGTTGTATAAAATAAAAAAGAATAAGCCGAAAAGCGAAAGGAATATTGGCGGTCAGGTTGGTCA
TAAAGGAAGTTTTCGCCGCAACATGGATGCAGA
>gnl|ti|496062847 27962314
GGGTGGAATTCCTAAAAATTATCATAAATAATACGCCAAGACACCATGATTAACATGGAAAGGATAGCTG
CCAAAATTAAACTTTTTGCTTCTGACATGAAATTAAATCAAACATATCTTCTTAAAGTGTATACTAAATA
TTGTACTAAAACAATGAAATTTACTTATTTTGAATAATAACTTTTAACGCTAATCTTAAAAATTTATTGT
AATGGCTTCAAATTTTAACGATAAACTGCTCTTTTTAACCCAAGTAGCTGACACTGGTTCTTTTTTTCTA
GATTCCAGTGTCACGTGCACAATTGTACAAACGTTTGTTTTCGAAGACAGTGTGTTAGCCGGTTTTACCT
CAAGTACAAAGGTGTCATCCCAGTGCCTTGACTACTTGGATCCAGAAAAATTGATTGTGCACTATACAAC
ATTTTCGATCAGAAAACTGGATTCCAGTGTCAAGCACTGGAATGACATCAGGAAGTGCGTTGTTAACTTT
TTGCTCAAATAATGATTATGCAAGAGGTCTGATATGAACGCGGTGAAAAATCTAGTTATTTGGTTACTAA
TAATAGCCACCACTGCAATGCTTATTGATTCACAAAGGGACAAACTAAGCGACAGATTTCTCAGTACTTT
TTTACCATATAAAGGAAGAATTCAAAATAGTGGAAGTATCGAATTTACGAAATCATACGATGGACACTTT
TATATTCAGGCTCAAGTCAATGATAGCAATATAACGTTTTTGCTTGATACTGGAGCAACCGATATTGTTC
TATCACAAAAAGACGCATTACATGCTGG
>gnl|ti|496062849 27964297
TAAGTGGGTGGGTGGATTCTCTATATTTGCTTTTTCAATGTACGTGCTTTATTAAGAAGTCTTTTAATAC
TTTCTTTCGAAGGTTTAATAATTAACTTCTTATTATATCTACGTACATTACAACCAAGAAAGTCAAACCC
TGTTGTGATAGATGTAATCTTTGTCTTCTCTTCTGAAAGAATTAAACCTCGCTCATGAAGAAAAGATGAT
ACTAAAGGCTTAACTTCATTTTCCAGTACTTCATGTGTGAAACCTGAAATAATAAAGTCGTCTGCGTATC
TGATTACGTTCACTCCACTTCTGATTTTGTTTCTTCTTCTACTGCCGAGTTTACCAAATCGACTTTCCAA
TAACTTTTCAAGTCCGTTTAAGGCTAAATTGGCTAGTATTGGAGAAATTATACCACCTTGCGGGGTACCT
GCAGTTGTGGGATACAGAGTTTTCGATTCTAGGAAGCCAGCTTTTAACCAACTATGCAGAATTTTCTTCT
CCATAGGAATATGCTTCATAAGCCATTCATGATTAATGTTGTCAAAGCATCCTTTGATATCACCTTCAAG
TATCCATTGTAGTTGATTACGACTTGCCAGTAACAAATGACAAGCTACTGTAGCATCTGCACAGGATCTT
TTAGGCCTAAAGCCATAGGAGTGACGATCACTGATTGTTTCAGCTATCGGTTCCAGAGCAACAGATAAAA
TGCTTGCATGGCTCTATTCTTTATCGATGGTATTCCAAGAGGTCTTCTTTTGCCTTTAATTTTCTGGATA
TAATCCCTTTTTACGGAAAAGGTTC
>gnl|ti|496062850 27962251
GGGGGTGGAGGGAAAATTTATGAGTGAAGCTCAAGGTCCAACATTGCAGAATGGCAAGCGCAGCAGCAAC
ACCAAGAGGCTGCTGGTGAGAAAAGTGGTTTTGGTCTTGGTCATAGTGACTCTGTTTCAACAGTTGTCGA
TGGAATGAAATGGTTGTTCAACTTTCATGAAGGAGCAATTGCTGCTTATAGTAACGTGTTTGAAGGTTTG
GTGAGTGGCAGTAGTTTAGTAACATTGTTTGGAAAGTCAGGTAATATGTTTGGCATAAAATTTCTTGAAG
GCCTTGCAGAATATTTTTCAGGTGGAGGTGGGGAAGATATGCCATCAGAAGGAATGGATATGGCTCATGG
TGATGATGGACATCACTCAGATGATTACCCTCATGCCAATAACGAAATAGCTCATAATGCTGATGGTTTG
CAAGACATGCATGATGCAGGTGATCACCATGGTCAATCTTTTTCACCTGGTCCTTCACCATCTGTTGGCG
ATGACCACGGGCATGAACTTGGTTAAACGCTTAAAAACTATTGAATAGTTGGGTTCGCAAGAAAAGTTGC
TATTGTTATGAGTTTGTCTTAGTGAAAAAGGTTTCAGTTTTAGGGTCAACAGGAAGTGTTGGAAAAAAGA
CTGTAGATTTGCTCTCAAAGAGAAAAGAAGAATACCAAGTGGAAGCACTAAGTGCCCATTCGAACTTTGC
TCTACTGGCACACCAAGCAAAACTGCTGAATGCAAAAATATGTTGCTATCTCCGATGAAAGACTTTACAA
AGATTTGAAAGAAAGTCTACTTGGTACAAATGTAAAAAT
>gnl|ti|496063037 27964222
GGGTAANCGGGNGGNGGATTCGAATTGTAACACAGGACTTGAGCCTTTTCCGGAAGACAAATGAGATCTG
TTAAAGAGCTGATTTTATACCTTATGGAGCGTTTTAAAATTAAAAGGGATATGATATTTAGTCATTCTGA
AATAGGAACTATAGTGTATGATCCAGAGCTTGGCTATACAATGCGTAAACCAGATCCACACAAATTGTTT
GATTGGGAGTTATTAGAGAAAAATGAAATTGGATTGCACATAAGTGACAGAATAAACCCTAAAGATGCTA
AACACAAAATGGGCAAAACATTGTATAAAGCAGGTGATAGAAATGAAGGTATTTTGAAATTAAAACAAAG
GCTGAACAGATTTTTCTATAAGATAGAACCTTGGAATGATAAGAAAGGTAATGTAATTTTTCCTGATAAT
AATGCTGATTACTCAGATGAGTTTGATGAGAATTTTGTATGGGTTATTTATCAGTTTTCAATACATAATT
TACCAAGAGAAATTAGAAAAGATCTACCTCTTAAACTAGAACAAGCAGATATATTTCCTGAATTCTTTAG
TGAATATAGTCATGGCATTTCTTCTAGTTATCTAACCTTTAGTGAAAAAATTAAATCGACTCTACAACCA
TGTTTAAGCAAAGTAGATTATGAGAATTTATTATCTTCTCTTGCACAATATGAGAATAACATTTCTCCTG
ATGCATCTACCACTTTAATGAACAAAATTAAGTTATACTATGATTCTTATTTAAGATATCGCATATGGTC
TTCACTCTA
>gnl|ti|496063055 27964335
AGTGGCCTNGTGGTGGATTCACAAGATCGAGCTATCATAAAGAAGATCTAATCAAAAAATTAAAAGAGAA
AAAAATTGCTAGTCTTGATAATGAGCCAAATGACATGGAAGCGTGCATAGTCGACGATGAAGAGAGCGCT
ATGATAAATCAGCATGGTATTAATATCACACGTTTAAAGGGTGCTGTATTTATAGATCAAGAGCCAGTTT
CCCAGTATGAAAATAAGCAGCATGAAAGTGAACAACAAGAAGGGAAGAAAGTTACTTCAACACGAGAAAA
GAAAGTTTCTCCTATAAATATCACTATAAAAGAAACTCCATCAAGAAGAACGTGCTCACATGATTCTATT
GCTAATTTGGATAACGTAGATGCTTATAGTTTGAATGGTTCAAGTTCATTTGGCAGTGTAGCTGACACAG
TAAAATAGTATCACAATATTGGCCATTAATAATATGCTAGATAAAGACCTGATATTGAATGATAATACAT
ATGAATTATCGCAGATTTCCAGGCACAAAACTCATGTTGTAGAAGTTGGAAAAGTAAAGATAGGCGGAAA
TAATCCTGTAGTTGTACAATCTATGGCGCTTGGCGTGCATATAGATGCTGATAATATAAAAAGTAGCGCA
NAACATTATGCAAAAGAGATAACAGAACTAGCGCGTACAGGTTCAGAATTGGTGCGAATTGCCTTGAACT
CAAAGGAAGTAGCAAGAGCAATACCTTATATAGTAGAAGAGATAAATAAAAAAGGTTTTGACGGTAAAAA
ATTGGTAGGCTGCGGTCA
>gnl|ti|496063188 27996160
GGGCTGAACNNNGNGGNGGATTCGTTCTTATAGGAGCCTTTTATTGTTTATTGTTGGTGTATGCAGGATA
AAAAAATTTATTATTCAAGCTTAATTGTTCAAAATCTAAAGGATTATATACTGTACACAGCGAATTTATC
TGAGTGGGAAGTACACGATGAATTTGATAACATCATATTTACAATAAATGGTACCAGGGAGTCATTATTT
AATTTTGTGTTCTGTGGAGATCAATGTACCGAGCTTTCTATACAAAAAACTCTAGATTATCTCAGAACAA
GAGATATAGAAGCAACATGGGTAATAAATTCACATATGAAAATAAGAGATATTTTAGAAAAGTGTGAAAT
AAAACACGTTAGCACACCAAAAAAAGCTTTACTTAATATGAAAAATTACTTTTTACCTGCTGATGTTATT
CCAAACTTGAGGTTAAATGCTGTGAATGGTAGCAACCTCTTAGAACAGTTAGATCTACACACTTCTAAAA
TTTTTTATCATGGCGTTGGAATTGTCAGCACATTTTTTCGCGGATTATCAAATTATGATGATAAGAACTC
AAGATTAAGATTTTTTCTTGTAACACTAAATAATGAAATTATTGGGACATGCGGTCTTTATGTTCTAGAT
AGCGTAGCTGGTTTTTATAGTGATGGAGTTTTACCAATTTACAGGAATCGTGGAATAGGTACCCAAATGG
TTTTAGAAAGAATAAAGATAGCTAAACTGCTTGAATGCAAATATATAGTAGCACATTGTAAGAAAATCTC
TGTGAACCTTTTTAAAAATTGGGCTTTCAATGTTAGGCAATCTTTACTTATATACCTTTTCAACATAATT
CTGAGCGGGTACAATTTTTTAATTTGGTTTTAAAAAGGCCATGTTTTTTTTTGTTGAAAGGGGTTTTAAA
AATTGAATTCAAAAATTAT
>gnl|ti|496063189 27999158
ACGTGTTGGGTGGATTCTAGAGAAATGGATAAGCCAACTAACGTACTATCATTTCCGTATGAACAATTGT
CTAATGAGTGCGATTTAGGAGACATAGCAATTTCAATAGACACAATAAAAAGAGAATCGCATGAGTATTA
TATACCCATTCTTGCTCACATTGCACACATGTTAGTGCATGGATTACTGCATTTACTTGGTTATGATCAC
CAAAAAAAAGATGAAGAAATTATAATGAAAAATCTAGAAAGAGAGATTTTAGCTTCGCTTGGCTACAATA
TGTGTGCGATTTAAAAGGAATTTAATAAAAATATAGTAGATGATAATAAAATATGTTATCTACAAAGGGT
TTTAGCTATAAACAATAAAAGGTAAGTGATATGGTTCAGTTTTCTTTGCCAAAGAATTCTAAAATTAATC
AAAAGGGCAAAATTTATCCTATTCCTGCTAGAGCAAAAAACATCAGAAGATTTCAAATTTACCGTTGGTC
TGCTGATGACGAGAAAAACCCTAGAATAGACACATTTTTTATTGATATGGATAGTTGTGGCCCTATGGTA
CTTGATGCATTAATAAAAATAAAGGATGAAATAGATTCGACTTTAACTTTCAGACGTTCTTTTAGAGAAG
GCATATGTGGATCTTGTGCCATGAATATTGACGGAACCAATACTCTTGCATGTACTAGATCTATACATGA
TATAAAAGGTGACGTAAAAATATATCCATTACCTCACATGTATGTTATAAAGGACCTAGTCTCGGATTTG
AGCCAATTTATGAGCAATACAAATCAATTAAAACCTTGGTTACAAGCAGAATAACCCTGCCCTAACCAAT
AAAGAATACTCTCAATCTTCTTGAGATAAAAAAAAATTAGAAGGGCTTGTCCCAACGGAAATTATGTGCT
>gnl|ti|496063220 27995653
GGGTTTGAACGNGTGGTGGATTCTTACGGAGAGTTATGCACAAAAAGCTTTTCGGGTAGTTATGATGAGA
TATACTATTACCCATATGCTGCACTTGGAGTAGTATTTGTAAAAAATACAACGAATGTGAACATAAATAA
AACAATAGAATTTATTGGATCATCATACTCTAGTACGGAGTATGGGGGTGCAGGACTATTTGTGGGAACA
CCAGATAATACTAATTCTAATAAATCAAGTATTTCAAAAATAGTATGGAAAAATGTTTACCAATACACGA
GTTCTGATAGCAAATTAGCTGGATCTGGTAATGTGGAGATTCCAGCAGGAAAAACAGTTGCAATATTACT
TTACACATCATCTTACCTATGTTCCAGAACACAAGTCAGTCAAGGTATGCTTGCATCAAATTATGTATAC
AACTATGGTCAATTTATCCAGTGGGGAATATATAACATACGTAGCAATTTTCTGACTACAGGACTTGAAG
TAGATGTGGAAAGGACTCTCAGGGCTTGGCAATGCCCAGGATTAGATGCCACCCACAAAATCTGGAATTA
AAACGGAGAAAACCAATGCCAATTTATATTAGATTTGAACATAACAAACAAGTAGAAACAACGACTCTTA
AAAGCAAACCAGCTGGAAATGATTGGTATGAAGCGCCAGAAAATTTTGAATGGCAAAAGAGTTATTGTCT
AACGGAAGGAGGAGAAATTGCTCAGCGTTACTAAGAAGATATACAAAAGGAGTTACTGGATAATGCGAAG
CTCTGTGCATTTGACAATATTCGTACTCATTTTATAACCTTACTAGTAGATTCCCAGGGCAATCTCCATC
AAAAGGTAAGTCCTACGAAATTCAAGCAAAAACCCCGGAAGAACATTTTAACAACCCAAGAATCTATTAA
ATGAAAAG
>gnl|ti|496063221 27998902
GGGGTGGGGTGGATTCAACTAAAATTCATCGATTTTTATTGGTTCAGTTAATTTAATTTTTTGCATTGTT
TTACCCTTTTAGTTAAATTCCTAAGGCTGTACGCATAGAAGTCATTTGATCAACACCATCGATCTTGCGA
ATCATGTTTTCTGCATCAATTTCAATCAATTCTTTGCCATCAATAGTAAGCTTATAATAGTTGGCAGCTA
CAGTGCATTTTAGCATTGCTTTTTCAGCAGGTTTCCAGCTACCAAAATCAAGTTCTTTAAAGAGCCCTCT
TAAGTTAATCACTACTGATTCTGTATCACTACTTCCCTGCAAACCTCCTCTTAAAGTAAGAGAAACTGCA
TTATTGTTTATCAATCCGAAAAGTCTAAAGAGCTCAGAGTCATATTCAGCAAAAGTGAGCTCTGCTTCAA
GTTTCTCCATTCCCATATCAATATTTATTGGAATATCCATACCACCAGCTCTGTATTCTTCTGTTTTTAT
GGTAAGCTTTGGTAGCGTAATTTCATCTATTTTCCCTGCATAACCTCTACCATCAACGAATACGTTAAAA
TTCTTTAAAATCTTCGGTAACATTTTTTCCTCTTTTTTCCCTTTTTACAATATTGTACCACTCACGAGGT
GTGACCTAAAAGTAATCTGCTCAGCTGGATATGGCGGTGTAAACTCAAAATCAAAAGACACTTTTCCGCT
TGCAATATTTGCCGGTGTAATGAGTTCGGGAGTTGCATAACTTTTTCACTGATAATCGCTCCTTGTGCTT
TTAATTGGGCCAATAAGATTTTACCCCCCCAAACACATCCTCTATATTTGTTTTGGGGAAAATTGGAATC
AAATGGCCCAAAAAAGAA
>gnl|ti|496063272 27996354
GGGGCGTTGATAGTGTGGTGGATTCGTCGTGGANATGCGAAAGTACTAGCTCAAGAATTGCAAAAGCATG
GACTCGACATTATAACCGGTGGCACTGACTCTCATATAGTGCTAGTTGACTTAAGATCGCAGAAATTAAC
TGGAAAAGACGTTGTAGATAGCCTTGAGAGAGCCGGTATTACCTGTAATAAAAACTCTGTACCATTTGAT
ACAGCAAAGCCGACCATCACTTCAGGGCTCCGTTTTGGCACCGCTGCTGAGACAACACGCGGACTTGAGG
CAGAAAATTTTAAGGAGATAGCTGATCTAATAAATGAAGTAATTCAAGGATTAATCAGCGGAAATAGCTC
AAGTGTCGAAAAAGCAGTAAAAGCTAAAGTTGAAAGGATTTGTAGTAATTTTCCTATTTATTAATTTATG
TGGTGTCATCCAAGTAGCTGGTAGAAACGAAAAACTTCCTTGACAAACTCCGCCAGCCCCCTTATCATGA
AACTGAAGCTATTGTATTTGCTTTCGCCAATCTGTAGATTAAAAGGTAAGGATTACTTAATGTATCGGCG
TCTTATGTTCAATTTTTTGCAGTATATAGATACTGTATGTCTTTACAAAACTTCATCTACATCTAGTTTT
TTATCTAAATAAGCTGAACGCGCTTATAAAGCGTTACAAGACATCAAAAAATGCCAATACTCGACAGAGA
TAGTAAAAGACTAGCTAACTCGGGGATTTTTTGTCTTTTTTTCTGCTTATTAAATTTCTTAAACATTTGC
AGCGTAAGTTAGTTGCAATTAAAGCAGCTGATTTTCCCTTGTCAGCGTTTAAAACATATAAAACCCCATA
TTTTAAAGCGGAAAATTACCCCCGGGCCTTC
>gnl|ti|496063273 27999257
CGGTGGTGGGTGGAATCACAAATACATTGAACAAACATTCGCTACACACGTGGCTAGGCAATAGATACGA
CAAATTGTATAGGAAACTTCTAAGTGGTATAGAAGAGATAATAAAGCTTGCTGTAAATGAAGCAAAACAC
TACGATGAAAATTTAGAAGATCTATATAACGATTCAAGATTTAATAAGAAATTTATTCAAGCTGTTGCTA
AACATCAGGTGTCGGAATTTTTAAATACTTATCCGAAAAGAAAAGATACCGTCTTGTTAGTCAACAAAAA
AGTCATAAAAATTCTCCAAATTGCATAATAAAATCAAAAAATACTTCCAACTGTGTAGCAGTATACAGAT
TATAGTTAGTGGATATGTTGATAANTAAATTANTTACATATAAAANANCAAAAATTTACTTATCAACATA
TCCACTAACCAACAACATTCAATAAATTTGTGTAAAATGCCATTTTACATAAAATGAATTANAATCATTT
TTTGATTTTAAAATACTAAACCTTCATTTTCCNNNCCANCCCCAAAGANCCCAGAAAAGATCTGGATCAA
AGGGCCTTTTTTTGAACTTAAAAACCCAAAAACTAATATGGAAGTAACTTACGCATTTGCAGCAAATATG
GANGGCCGAAACCAGGCCNGGCCCGGCACCGAGAAAACACCCCCAAAAAAGCCAAAAAGAAAGGAAAAAA
GCCCAAAAAAGGGCAAAAACAAAGAAAGCAAACAGCATCACACAANGGNCNGAGAACCGGGCGAACNCAA
AACGGGGCCGGGGCGGAAGGGAGGAACGCGGAGGGAAAAAACGGGGGGGAAGGGGCCAGCCAAGGCGGCC
AAGCTCGAGCCAAAAAAAA
>gnl|ti|496063294 27999081
TCGCCGGGGGGGGGGAATCTTAACTCACAGGGAATTTTTATATCTTTNTTGGCATAAAAGAAAGAACCCA
GGCTTTAATGAAAAGCGCAAGTGATGAACAAAAGAATAGGATCTTTAGTGAATTCTTAAGGTTGACTGAA
AATATGGGCCCTCTTTTTAAAGCAATGCTATTGATATAGCTAACCCAAGAAAGGTTTCCCTACATCATAC
CGCCGCGATATCTCAGCATAGATTCCGCTAACGAGTAGCGGAATGACGAGCTTATTGTCATGCCGCCGCG
AACCGTCATACCGCGATTCATTCGCGGTATCTCATCAGCTAACAAGCAGCAGTTCTACGTCATACCGCCG
TGGTATCTTTTAGCATAGATCCCGCTAACACGTAGCGGGATGACGAGCTTATCGTCATGCTGCCGCGAAC
CGTCATACCGCCACGAACTGTCATACCACCACGAACCGTCATACCGCGATTCATTCGCGGTATCTCTAGA
TCCCGCTAACAAGCAGCGGGATGACGGTTGTGTCCTAGCTGTCATCCCAGTACTGGTAGACTCAAATCAC
AATGCTCGTATAGCTGCAACCCTGGAGGTACTGTTTCTCACCCCACTGCAAATATTGCACGGTATAGACC
ACAGGGCCGGCCGGGCGCGGCACAGGAAACAAAAAAANCCCAAAAACCAAAACCGCCAGCCCAACCGCAG
GAAGGGGGCAGAAAAACCCCGCCCAAATCCCAACACCGAAGCAACCCGGGGGAAACGAGGGAGCNGGCCA
ACAGGGGGGACAAAGCAAAAAACCGGGAAACCACGGGCGGGCCGAAACCCCGGCACCCAATTGAGGCCAC
CGGGTCNTGGCCCCAAAAAAAAAGGCGGGGGGGCGCCCCACCNGGCACCAAGGGCAAAACCCGGGNCAAA
AAGCCCGGG
>gnl|ti|496063298 27999049
GCTTGTGGGTGGAATCAGGAGCAAGACAGTACGTACAGCTAAATCATCAGTGATAGGTGTAATTGGTACT
GCCCCTGAAGCTGATGAGCAAAAATTTCCACTCAATAGTCCAGTATTAATAGCAGGAAGCTTAAAGGAAG
CAGCAAAGCTTGGGAAAAGTGGAACACTACCTTCTGCAATAAACGGAATATTTTCCCAAATTGGTGCAAC
AGTAGTAGTTATTCGAGTTGAAGAAAGTGAAACTATTCAAAATATAATTGGCGGTGTTGATAAAGAAACC
GGAGAATATCAGGGAATCGAGGCATTTCTCAGCAGTGAAAGTATAGTTCATGTGCTACCTAGAATACTAA
TTGCACCTCAGTTTACTCACCAACTACCAGAAGATGGCAAAAATCCAGCGGTTGCAGCATTAGTTCCTAT
AGCAGAAAAGCTGAGAAGCATAATAGTAGCAGATGGACCAAATACCAATGATGAAGAAGCAATAAAATGG
AGAAAAAGTGTGGGCAGCTCAAGAGTTTACGTAGTTGATCCTTGGGTTAAGGTATTTATTGAAGGAAAAG
AAGAAATTTTGCCTCCAAGTTCATTTGTAGCTGGTTTAATAGCGAAAGTAGATAGCGAGCAAGGATTTTG
GCACTCACCTTCAAATAAAGAGATAAATGGTATTATTGGAACAAGCAGGCCTATTGATTTTACGCTCGGT
AATACAAATTGTAGAGCAAACCTCTTAAATGAAAATGAAGTAACAACGATAATTCATCAAAATGGCTATA
GGCTTTGGGGAAATAGGACATGTTCAAACAATGCGAAATGGACTTTTCTATCAGTGTCGGCGTATGGAGA
TTTAATTAACGATAGTTTATTTCGAACTCCATCTTGGGCAGTTGATATCCAATATTACCAAAACCCTATT
AAAATGAAGTGGTTGGAGGGGGGTTTT
>gnl|ti|496063299 27995941
GGTTCGAATATNGTGGTGGATTCAGAAGACGCTAGAACGTTCTTGCTTATCTAATTTCTAAAAACTTAAG
TAATGTGTTTTGTGCATTCTTGCCAATTGCTTTTTCAAATTCCTTAGCATTTATTTTTAGCTGCTGAAAA
GATTTTTGAAAATTGCCACCTTGCTTACTTGCTGTTTGCAACTTACTGAGCATCGCATTAATTGCTGTAC
CTGCTTTTTCGGGGGTCTTACCAAGACTAATGAAGCTACTTGCTAAAGCTCCCGCTTCTACTGCAGTTAA
GCCAAATTGCCTTGCTGTACCACCGATTCTGTTTAATGCAGGAACAATGTCTTTAGCTTTTGCTGCAGTG
TTATCAGAGATATGGTTTATTGCATCACCAATACCTTTCATTTCACCAATTTCAATTTGATAAATATTAG
AAAGTTTAGCAATAGCGTCTCCTGCTTCTTCTGCTGACATATCAAATGCAGTTGCCATTTTGGCCACAGT
GTCTGTAAAAGTCGTAAGATCTTTAGCTTTAATACCAAGTTGACCACCACTTGCAGTAATTTGCGCAAGT
TCTGCCGCAGATAGCGGAATTGTACGCGACATTTCCTTTAATGTTTCCCCAAGTTTTGTTATGCCATTTA
CATCTGTATCTTCAAACTTTACAACTTTCTTTACATCAGCCATGGCACTCTCAAAACTAATTGCAGCCTT
AAGTGGTGCTGCAAGGGTGAGGCTCAGTGCCACGGGATCCATGAATTGAGCTCTAAAATTTGCTCTTTGC
GCTAAAACTCCCTTACGTTTTTTGCTTTAGGAAATTAAAGCTGTATAACTATTTTTTTAGCCTTTTCATA
AAAAAAGCCAAGTTTTAATTTGATCTCCAAAAAAAAAAATTTTATATTCCCTCCCCCCTTTTAACTAAAA
TCCCCGGGCGTAATAAGGGGAAAAAAAACTTTTCTCTTTTGTAAATAAAACTTTTTTTACC
>gnl|ti|496063409 27998938
GGGGGGGGGGGGGGAATTAGAATAGGCCTGAGGCAAACAGTTGGGTTTATAGCAGGATACCTTGAGCAAA
TTGGGAAAAATTTGCAAGTTATCAGCTATTCACAATCATCAAGAAGGTTTAAGAAACTCAATATTAAGAT
CAATGATTGCAGAAAATAATATGGAAGATATCGAAATTGCTATAGACAGTACAGGAATTAGTATATACAA
CAACACTCCTGGTCATAGCAAAGAAAATAGCGAAGATAGAAAGTATCGCAGCTATGAACAGACAAGAAAA
TTGCATGTAATGTTGAATACAAACAGCAAAAAAGCCATAGCTGTAAAATACAGTAACGGCTGATCACTAT
GGAGCTTGTGATTTGCTAAAAGAAGTCGATTTTCAGTATGTCATAAAAGTACTATATGCAGATAGGGCAT
ATGACAGAGAAAAGCTCTATAAGCTGTGTAATCAATATGGTATAAAAACGAAAATTCCTCCGAAAAACAA
CGCAGCAGAGCATCCAAAGTTAGACTATATGTCTGAGAGAAATTCTGCAGTCAAGCTCATAAAGTCATAT
GATGAAGATGGTATAAAGAAGTGGAAAAAAGAGATGAGTTATGGAAAAAGATCTTATATAGAAATCTTTT
TCTCGCGACTGAAACAAACATTCGGGTTTAGTTTTAGGAATAAATCTGAGACAAATAGAGAGAAGGAACT
ACTTGTTAAATGCTATTTGCTCAATAATTCACNGANACNGGGAAGGGCAAAATTGAGATAGCCTCATAAA
TTTATTGTGCGTTACCTACTATCCGAAAAGCGATGCAACAAGCCATCCCATGGTAGCGTGANGGAAGACA
GAGGGAAGGGGGAGAAAAAAAGAAGAAGGGAGGGCAGGGAAAAAAAAAAAAAGCCCCGCCCCCCCCAGGA
AACGGGCCAAAAACCCA
>gnl|ti|496063726 27996019
GGTGAGTAGGCGNGNGGNGGATTCGTATCAGCAAGAATTCAGGTGACAGATAATATTTTCTAGCGTTGGT
AAAACCGTCTGCTCCCAAAGGGACAGGCGTGCTTCGACTAAATTGCTATAAGTGTTATCACCTGGTATGC
CAAGCAACTGCGGCGGAACGCCAAAAGCCAGGGCAATATCACGAGCTGAACTGTGTTTGGACTCAATAAA
ATCCATATCCCTTGGTGATTCAACAAATTCACAATAATTCAGCAGACGAATTAGTATGGCTACTCCAGCA
CCCTCCACTTTATACTGCAGGAATCAGTGCAACAGATGACGACGTTGTTGAAAAATTATTTCCTATATAT
AAAACAGGCAGGGGTGGCAAATACACATATCATGGTCCAGGACAGCGCATCATATATTTAATGTTAAACC
TTAAAAAAAGAAATAAATGCGACATAAAGCTATATATTAGAGACCTAAGTAAGTGGATAATAAATGTTTT
AAAGCAATTTAATATACTTGGAGAATTTAAAGAGTATAGAATAGGTGTTTGGGTGAATAACAATGGAGTA
GAAAAAAAAATTGCAGCTTTTGGTATCCGTTTAAGAAAATGGGTAACTTATCATGGCATAGCGCTTTACG
TCTTTCCAGACCTCTCTCATTATAAGGGTATTATTCCTTGTGGACTGCAAGATTATGGCGTCACGTCAAT
GGAAGAACTAGGAGTGAAAGTTCCACTCTCTGAANTGGATGATATACTAAAAAAAAAAGTTTTATAAGAA
ATTTTAATGATTGTTTATCTTTTAAATTTCATTTCTCCTTTATGTGCTAACACAAGTATTCTTTCACATC
AACCAATTTTAAATTATTGCTCCTTTCCCCCAAGGGAAAAAAAACCAAAATTTGAATACCATAAAAAAAA
ATGTAAAAACTTTTGGATTTTTATTCCCCCTTTTTTCGGAAAAAAAAAATAAA
>gnl|ti|496063727 27999088
GGTGGGGTTGGATTCANTGTGCTTTCAACGGTGGTGCCGGGGTGTGAGTATAATGATTATCAGTATATAA
AAGTCATAGCAGACAGACTTGAAGCGGCAAATGTTGGCAAAATGAGGCGAATAATATTCAATATGCCTCC
GCGTTCAATGAAGTCCCTGTGCATAAGCGTTGCGTGGCCCGCATGGATACTGGGAAATCAGCCAACTGCA
AGAATAATAGTTGCAAGCTACTCTCGGCTGCTTAGCGAAAAGCACTCGCTCGATACAAGATGCATAATGC
AGTCTAGTTGGTATAGAGAGCTGTTTCCAGAGGTAGAACTATCCAAAGATCAGAATACCAAATACAAATT
TCAAACAGTGCAGAGAGGATACAGAATCGCAACGTCAGTTGGAGGGACGTTAACAGGTGAAGGTGGTGAT
TTCATCATCGTGGATGATCCACTGAGTCCCGCCCAAGCTTTGAGTGAAACGTTTAGAAAGCGTGCTACAA
ATTGGTTTGACCAGACTTTAGTAGCTCGGCTCAACAATAGAAAAAAAGGAGTAATTGTTCTTGTGATGCA
TAGGCTACATCAAGAAGATTTAACCGGGCACCTTCTCTCCAAACCGAAAAACATATGGTACCATACTTGT
TTACCGATGATATCTGANAATAAGGAGATTATCTATTCAATCAAAAAGCCAGCGCCTCCTTTTCTTGTTC
CTGTCACCCGAGTAACTACAATTGAGTACAAAAGCTGGATTACAGCATCAAGTGCTAGAATGACACCACC
CGTAATATTATACTCAAGAGAAAAAAGTCAGTTGCTATATCCCCTCAATGGGAGTAAAAAAAAAAGTTGA
GATGAATAAGGGTGAACTTGGAAGTTAGCCTTTTGCTGCCAAAAATCAACAAAACCCCTCGGCCCTTTTC
AAGTGGTAAT
>gnl|ti|496063854 27942726
AGGGATAATTGGGGCGGACTAGCTGGGTGGATCTATAAAAAAGCTTATTAAAAAAACAACATCAATCGTA
ATTTGTATTAAATAAGACTTGACCTGACACTTTAAAAAAGTAAGTTAAAAATAATAAAAATAAAGGAGTG
TTAGATATGAGTACAATACAGACAAAAATATTAAAACCAAAGCTAGAGAACTAGCAAAACAACTAGGAAA
TGTGTCTCAAGCATGCAAAGTAATGGGATACTCAAGAGATACATTTTATCGCTTTAAGGAGTTATATGAA
AATGGAGGAGAGGAAGCATTACATGAAATAAGTAAGAAAAAACCGCTATTAGCAAACAGAGTTTCCGACG
ATATAGAAAGAGCAGTGATTGGTATAGCAACAGAATTTCCAGCATATGGGCAAGAAAGAGCTGCAAATGA
ACTGAGAAAAAGAGGTATAATAATTTCTCAGGGAGGAGTAAGGTCTGTATGGCTAAGAAATGACCTTGAN
ACTCTCAAAAAGAGACTTAAAGCACTAGAGACAAAAGTAGCTTGAGACGGAATCATTTTAACTGAAGAAC
AACTTGCAGCTTTAGAAAAAGTGAAAGAACAAAGGGAAGCTCATGGTGAAATTGAGACGCAACATCCAGG
TTATTTGGGTTCTCAAGATACCTATTATGTGGGGCAATATCAAGGGTATAGGGGCCATTTATCAACCAAA
CTTTTGGTGGATACTTATTCCCGAAATTGCAATGGGTTAAACTTTTCCCCGGAAAGAAACAACCTATTTA
AACCGGCCAAATCTTCCCCAACAAAAAAAATT
>gnl|ti|496063855 27996664
GGTTGGGTGGGATTCAAGGGTTACATAGAGAGAATCGAAAAACTTGAACAAGAAAAGAGGGATGTGCAAG
ATCACATTCGTGATGTATATGCAAAAGCCACAGATGAAGGTTGGGATATAAAAGTGATGAAACAAATTAT
TAGGCTGAGGAAGATGGATGATGATGACAGAGAGGAACAAGAAATATTGCTTGATACCTATAAACGTGCA
TTGGGAATGAGCTACGAAGAAGAGTTAAGTGAATAGCAGAATTGTAATTGGAATAAGTGGAGCATCTGGT
TCTATTTACGGTGTGCGTATTTTAGAAGCGTTGAAAGACGTCGATTATGAAACTCATTTAGTGATAAGTC
GTGCTGGGAAAATAACTTTAGCTCACGAGATTAAAGAAAAACTTGAAGATATTACATCACTTGCAGATTT
TTACTATTCTGAAGAAAAGATTGGAGAAAAAATAGCAAGCGGCTCATTTAAAACCTCAGGGATGATTGTA
GCACCATGCTCTATGAAGACAATGTCTGAAATCGCATCAGGTGTTACTTCCAATCTATTGACAAGGGCTG
CAGATGTAACGCTAAAAGAAAGAAGAAAGTTAGTTCTTATGGTGCGAGAGTCACCACTGCATCTTGGGCA
TTTACAAAATATGTTAAAATTAACGGAGATGGGAGCAATTATTGCTCCACCAGTGCCTGCTTTTTATATT
AACCCAAATCCTGGGATGATATTATTAATCATTCTGTTGGCAAAGTATTGGATTTATTTGTATCCAATTA
CCCGACTTTTAGGGATGGCAAGGAAGTGAAAATTATATTGATGGGGAAAAAATTACCAAACCACCTTTGT
GAAAGGCTTTTCCCAAAAATTGAATTTTTTAAA
>gnl|ti|496063878 27942334
GGGGGGTGACCNNGGGGNGGATTCTGATAGCCAGACCTACTCTAATAGTATGAATGTACTTTTCAGGTTC
TCTTTCTTTTATAGCGTACAGTGATATATAAAGCCCACGATAAAAAAGACTGTTGAGTGCTAACTTATTT
TTGAAAGCAGAAGAAAAATCTTTTTTTTTATACTTACTATGCGCATAATTTGTTACACCCTAATGAACGG
CGCCTATTAAGGATTTTTCTTCCAGCTCTTGTTGCCATACGTGAACGAAATCCGTGTCTGCGCTTTCTTA
TCAAATTTTTTGGTTGAAATGTTCTCTTCATTGTTTTTATATAATATAATTATTTATTTTAAATTGTTTT
ACTTTATTGTCAAATAATGGTGAACTTGTATGACATTTTCGTAGAATAAAATTTGATGCATGGAAGAATG
AATTCGGTGATAGTCATACCTGTCTTACTAATCCTTTTATTTTGTTTTAGTAGGTTTCAAGAAGTAAATA
AGGTTAAATCTTATCTATATCTTAGTTGTGTTTGGATGCTAACTTGGTTGTTAGTATTCTATAATAATTG
TTTTGTAACTTTTATTTCTATAGCGTTACTTTTTTTCATGCTTGCTTTTATCTTTAAAAATACAAGAAAT
AAGATAATAAAACTTTCGTTATTTGTGGCTTTGGCCATATCATTTTTTATCACTTTATTTATAATGCTGT
CTATTTTTATTCAATTCATTAGCTTTTTTAATAAAGTAACTATTTCAGAATTCTTGTTTTGCTTGAAATG
GGGCCACATGTATTCACTATCAATGAAAAGAAGAAAGGAAGTTTTGGTATAGTCCCGCTTTTTATTGGTA
CATTACTTATAACTATTAAAACAATGTTAGTTGGCTTTCCGCTTGGGTTTTTTTTCTGCAAAATAAATA
>gnl|ti|496063879 27996277
GGGGGGGGGGGGGGATCCTTCCCCCCATATAAAAAGCGGCCTCTGGTAAGTGATCATATTTGCCTTCAAC
AATCCCTTTAAAACTGGAAACAGTATCAGAAAGTGAAACAAATTTACCAGGCATGCCAGTAAATATTTCT
GCAACGTGAAAAGGTTGAGAAAGAAATTTCTGAATCTTACGAGCCCTATCAACAATAATTTTATCTTCAT
CAGATAGCTCATCCATACCAAGTATTGCGATAATATCTTGCAGTGATTTATAAGTTTGCAATATACGTTT
CACCTCAGAAGCTACCTTATAATGTTCTTCACCAATGATTTCAGCAGATAAAGACTGAGAAGTTGAATCA
AGTGGATCAACAGCAGGGTATATTCCCATTTCAGCTATTTGCCTTGACAACACTGTGGTGGCATCAAGGT
GAGAGAACGTAGTTGCTGGAGCTGGATCAGTTAAATCGTCCGCAGGAACATATATAGCTTGCACAGAAGT
AATAGAGCCAGAAGTTGTTGAAGCTACTCTTTCTTGCATTGCACCCATATCAGTTGCCAGGGTTGGCTGA
TAACCAACAGCTGACGGTATTCTTCCAAGTAAAGCAAAATTTTCAGAACCAGCTTGTGGTAATCTAAGAA
TATTATCCCCAAAAAATAGAACATCCTGGGTTTTCCGGTCACGAAAATACTCGGCCTTATTAAGTGTTGT
TAAAGCAACTTCAACCCTTTGCTCAAGGAGGGCCATTCATTTGAACTTAAACCAAAACAACTTTGGGAAA
TTTTCTGGCCCTTTTTATTTTTTTAATTTTAAAGGGATTCCCCCGGGAAAAAATTCTTTCCTTCCCCGTG
TTCCCCCCCCAACCCCGGGAAACAAAAAAAAACCTTTATGAAGATTTTGGCAATTTTAAATATAATTTCC
TTTTTAAAAAGATGGTTTTCAAAATTTTTGCCCCCCAAAAA
>gnl|ti|496064062 27942474
GGGGGGTAGTCGGTGGTGGATTCGTAATTTATAGCTGGTATTGTGATAATATTGATGGGGATGTTTTAAA
TACCATTGTAAGTTTCATGGCAAATTGGTTGATGACGATCTGTCAGACATTGTAATTGTTGCTGATATAG
AAAACGGTAGCGTAAAATTTGATGAAGATTTTGAGCAAGTAAAGGAATTAAAGGGTGATTTGATTATCAA
GAATAACGATCTTGAAATTACTGTAAATAGCGCTAAGTTTCAGAATTTCACTGTTAATGGTGGTGATATT
GAAATGAAATCTCTAAATAAAGAAAATTCAGTTCTAACCATTAATGGCCAAGCTGTAAGTGATGCGTATG
GTTTATATGAGCCTATAAGATTTAAGCTGGATGATGTGGTGAAGGTTGAAAGGGATAAAGTAAGTGGAAT
GGCAAAATCCGTATTTAATTTTCGCATTTTTAATCTAAATGCTGATGACAAAAAAGTAGACTTCTCAGCA
AATTTTCATTCTGAAATTGACAATTTGGTCGTCTATAATGCAAGTCTTGGTAAATATGATATTAAGCTTA
GTTTTGGCAGTGACTTTATAGATTTAAATGGTAGTGGTATGGTGAATAACACACAGCTATTATTTGACCT
GAAAAGTAGCAATAGGAATGAAAGTTTCGCCTGGAATTTGACCGGAGATTTACCCGCTCAGATATTTAAT
TTTGATAGTGGCTATGTCAGTTCAAATTTAGAGTCAGTGATAAATCAAGATAAGACGGGGTATGTTAATG
GTGATATAGATTTATCAGAATTTGAATCACATTCAAGCTACTTAGGGTGGAAAAATCGCTTTGAAGATCA
CAATAAAATTTTTGTTTTCTACAAAGTTAAAAGGAGCAGGTGGAATTGTTAGTAAAAAAATTTAA
>gnl|ti|496064063 27996413
GCGGGGGGGTGGGATTCAACTTTAGTGATTTACGTTGATGACAATAAGGAGATAAGTCAAATGTATTTTC
ATAATCTAGAGCAGATATATTCAAATGGTTAGATAAGACACTTATAAGCAGAAGTAAACCTGAAGAAGAT
GTGGATGACACAGCAGGAAAAGAGCCTGAACCAGAATCAGCCGAAGAGGATACTCAGCAACCCAGTAATT
TCTTATCCAATATTTTTTCAACAATTAAATCCATTATTGATTCTATCTCATCACTCTTTTCATGGTTATT
TGGGTCGAAAGAGAAAGAGTCTAATCAACAATCTGATGATAATCCTTCTTTGTTTAAGCTCGATGCTAAT
GAGTTAGATCACGAAGTTAAGCCTGATGCCAATGAGTTAGGTCACGATGTTAGAGATCACTTATCAGACA
ATTATAACCATTACAACTCATCTGATGGGCTAATGTAATATAGCTAATTTACAGTATCTGTTCAGATGCA
TGGCTAATGTACAAATATTGAAACAATGATTCCAGTGCCCCTGTGATGTCATTCCAGTGCTTGACACTGG
AATCCAGCTTTTAATCGAAAATGTTGTATAGTACACAATCAAATTTTCTGGATCCCAGTGGGCTTTATTG
CATCGCTCCAGTGAAAAGAACTGGCAGTTACTGACAAAATTCTTTATAAATAGCCCTTTTAACTTTTGAA
GAAAAATATGCCCCAAAAAATGGAAGTCGGAACTGCCATGAATATAACAATTTTCCCAAGAAAGAGGAGC
TTTTTTTGTTATTTCATTGACCCCCTAAAAAATTGGAAGAAAATTGGCCTATCATGGCGGGGGGCAACAT
ATTTTTAGGGGAAAAGTTTGTGATTTGGGGGATAAAACCCCCCTTTTCTTTAAAATTGGGTTTAGAAAAA
CAGGCGGGGTTTTTAATGGGGGTTTTGCCAAAAATAGGGAA
>gnl|ti|496064098 27996605
GGGGGGGTGGAATTCCGGTGGTGATGCTGATAAATTTACGCCGTAGCAGCGGGTGAGGGAGATGTTGCAA
TAGTAAACAGCTACTACTTTGCGAGAATTCTTTTATCAGAAAATAAAAAGAATGTTGCAGACAAGCTAGG
GGCTTTTTTTCCTAATCGCAACGATCACGGTGTAATGGTAAACATCAGTGGTGCAGCAGTAACAAAAAAC
GCAAAAAACAGGGAAAATGCTATAGTCTTATTGGAATTTTTAGTAAGCAAGCAGGCTCAAGAGTTATACG
CTAAAAAAAACCAAGAATATCCTATTATTGAAGGCGTTGAAACTTCCGATATACTAAAATCTTGGGGAAA
TTATTCACAAAGTGATTTGCCTCTAAGTGAACTTGAGAAGCATCTTTTTGAGGCTGTTATGATAGCGGAT
GAGTGTAAGTGGAAGTAATCCCCAGCGCCACTAAACATTGGGATGAAAGATTTATGCTAATATACCTTAC
TCTTGACTCGCTGAACTTTTTCTTCCTTCTAACTTAATTTTGACTTTACTATCTTTTTCCGTTCTTTCAC
CAAAACAATTGCTGCACAAGAAGTCTATTGAAAAAAGGTAATAAGAAAGTAGAATAGGTTCAAGTAGTTG
AAAAAGAAACTATGAACAAGAGAAGGAATTTGTTAAACATCCCAGACCTTACAGTCAATGATGAAAAAAT
ATAACTAAGTTGGCCAACATTACCTTAAAAAAAAATTGCAAAAATCCATATCTTGAAAAAAAAAAAGTAA
AAATTTATTCCTTGAAAATTCAACGCGAACCCTTGCTTCTTTTGAAAATTCACAAAAAACCTTGGAAAAA
AAGTGGTAAATTTGCCAAAAAAATTTCTTTCATTTAAAAAGGGAAAAAAATCTAAAAAAAAGGGAAAAAA
AAATAAAAAGGCAAGGAACCCCCGGAAAAAACAAAAAAC
>gnl|ti|496064099 27942666
GGGGGATATAGTCGTGTGGTGGATTCCCAACCTTGTGCATACCCTATTTAATCTCAAAGCAACATGTAAC
CTGAAATTAAATGGTAACCAATCGACCTTTCCTAATTTAAATGATAAACCAACTATGCTTACACGCCCAA
TGATATTTTCCATTGGTACAAAACCAACTTCAGGAAACCTACTATCTAAAGAATTATTTCTATTGTCTCC
CATAACGAAAAATTGATCGTTAGGTACATAATAAACCGGAGTGTTATATGATAGCTTATTAGAAATGTCA
TCTACCAAAATCTCATGTTCCTTGCCACTTAAAAGCGTTTCTATATATCTTGGTATGTTACGATTTGACT
CATAATCAAAAAAACTTTCAATTTGCCTTCGCTTTACTTTCTGATCATTTAGGTATAATTCTCCCTCTAT
CATTTGCACTTTGTCACCTGGTGTTCCTATTACTCGCTTAACAAACCTGATGCTGTCATTTCTTGTGGGT
TTGAAAACTACTATGTCGCCACGCTTTGGAGGGGTATAAAAAATCCTGCCGCTAAAAATGTTTGGAGAAA
ATGGAAAGGAGTGTTTACTGTAACCGTATGAATATTTACTAGTAAAAATGTAATCCCCTTCAATTAGGGT
GCTTTTCATTGAACCAGAAGGTATATGAAATGGCTCGAATAAAAAACTACGTATTGACAGCGCAATCAAC
AGTAAAAAAAACAATGAAGATAAAAATCTTCCCGTTCTTATCACCCAGTTTTTGCTTAGTTCTTCCAACT
TTGTTTTTCTTATAAATTAAGCTTATTATAATACATAAATAAAAAAATGTAATATGATATTTTATTTGTG
AATGTTATTCCTCTATTCAAAACGATTTGGGTCATTTCTTTTCACGGTGTCTTCCAATAC
>gnl|ti|496064210 27996353
GCGTGGGGGTGGGATTCAAGGCTTATCGTCATGCCACCGCGAACCGTCATACCGCCGCAGCGCTAACAAG
AGATTCCGCTAATACGCAGCGGGATGACGAGACTTATCTTTATGCCGCCGCGAACCGTCATACCGCGATT
CATTCGCGGTATCTCTTAGCCGCTAACAAGCAGCGGGATGACGGTTGTCGTTTAGCTACAAACATTAAGA
AATTTACCAAATGAAAAAAAAGGCAAAAGAAGCCCCGTGGTTGGCTAATTACTTACATTATACTTTCAAG
TATGGCGTTTTTTTATTCTAAACACTTAATAACCGCGATTTAGCTGCTTTTAAGCCGCAACTAATCTAAA
TTATAAACGTTAAGAAATTTACTAAACAGAAAAAAAGGCAAAAGAAACCCTAGGGTAGCTAGTTATTCAC
TATCCATTTTTTAAGTTGGCGTTTTTTAATGTTTTAAATGCTTTATAAGCGTATTTCAGCTTGTGTAGGT
AAAAACCCAGAAATTTGATAAAAGACATATAGTGCACATAGTGCNAAAAATTAAACATGAGACGCCAGAT
ACGTGAGTTTTTTTGTCATTTAATCTGTACAAAGAGAATAAATAATAAGCTTCAGTTTCCTTATAGGGGG
GCTGGCGGAGTTTGGCAGGCAAGTTTTTTGTTTCTATTCCCAATGTTATATGGGTAATGCAAAAAGCCAT
TGGAAGTTTAACCCTCGGCCTATTACCTTTTAGTTTAAAAACAAACCCTCCCCCGCCAAAAAATTGGTTC
CCCCTTTATAAGCCCCCCCAGGGTTGACCGGGAATTGGAGGCAAAATAAAACCCTTTTTATATGGAAAAA
GGGTTTATTTTTTTTCCTCATTTAAAGGGTTGGGGTCAAATTTCTCCCGCGGGGGAAAATATCCCCTTTT
CAAGATAAATCCCCAAACCTTCCTTTGGTGTTTTTTACAAAAAATTTTAAAC
>gnl|ti|496064211 27942411
GGGGTCGCTATGTGGTGGATTCATGTATACAGTGGCAAGTGTGGCCTGGAACTGCTAAAAAAGTAACAGG
TAAGGGTTTAGACGTTGAGTGTGTTACTTACTACTTATCTGAAAAGTATAATTTGTCTTAATAAATGGTT
TTCTTGAGTTATGTATGAATTTTGTTCGAAAATTAACCGGAAAGTTTTATAGCCTTTTTACTTTCAAAGG
TTTGTTTGCTAGCGATATTGCTATAGATCTTGGCACTGCAAACACTTTAGTTTATCAGAAAAATCAGGGA
ATAGTGCTTGATGAGCCTTCAGTTGTAGCAAGAATAAAAGAAAAAGGAAGCTACGTTCCTTATGCTTTTG
GTAAAAAAGCTAAAATGATGCTTGGAAAAACGCCTGGAGAAATAGAGGCGATAAGGCCCTTAAAGGATGG
AGTTATTGCTGATTTTAAAAGTGCGGAAGAAATGCTAAAATATTTCATACGCAGTGCAAACACAAAATTC
ACTGTTAATAAACCTAATATTATCATATGCTTTCCATCTGGATCCACGCCAGTTGAAAGGCGTGCTATAC
AAGATGCAGCAGAAAGTGCTGGTGCAAATGAAGTATTTTTAATTGAAGAACCAATGGCTGCATCAATCGG
AGCTGGGCTCCCGGTTACTGAACCTGAGGGTTCTATGATCGTTGATATAGGAGGCGGTACCACTGAAGTT
GCAATTATTTCTTTAGGCGGAATTGTTTATTCACGTTCTGCCAGAGTAAGTGGCGAAATTATGGATGATG
CAATAAAATCATATATTCCTGAAAATCCTAAATTATTAATTCGGTGAAACAACCCGCTGATAAAATTAAA
AAAAAGCTAAGGTTCACCTAGTCCTGCCGGGGGAAAATAAAAAAAAAGGAATGAAAATTAAAAGGCAGGG
ATTTTATGGGGGGGG
>gnl|ti|496064392 27942582
GGGGTTAGGCGTGTGGTGGATTCACACTTTGCACTAGCCTAGGAGAGCTAAATTTAATGGTATATCATGA
CACAGAAGACTATCATCAAGTACAAGTTGAGGTAGAAGATGAAGAAATGTGGAACGAGTTGCAAGAAATA
GGAGAAATCGTAGGAAAGGGTTGTTTATTTGGTGGAATGTCTGTTAAAGAAGTAGTGGAAAAAGGCAGCT
TTACTAGATGTGGAAGGTGGGGCGACCAAAATTCTAAAAGTAGTGAGACCTTTTCTTGGGTGAGCAAATT
AAAAGATACCAAAACGACATCTGTAGGACGTTCTTGATTGGTGGCTATGTTTTTACATAGCCATAATTAT
TGCAAAGTAAAGTAGTTCTTGAAATTTAATCAAAATTACCATAAAAAATTTACCTTAACTAGCATTGCTT
GTAGAAGTGGATTGAAGATATATTCAGGCAATATTATTTATTGGCAAGCGCTTTTATCACTGAATGCACA
ATATCACGCAACGTTTCATCCTTAATTTTCCTGTATTCCCTCACTAGCCTTGATATTTCTTCACTACCCA
CATCGCTACAAAAGGCCTTATCGTGTAAGTCTTCAGAAGCTTTGGTAAAAAAATATGACATATCTACGGA
CAAAGCTTCTGCCAAATTATACAATCTATCAATTACAAGCCTTACCTCTCCAGTTTCATATCCTTGTATA
TGCTGAAATGAATTTCCGAGCTTTTTTCCTTAAGTCTCTTTGGCTAAAACCGCATATTAACCTTTCCCTT
CTTTATTCCTTCACCTATTTGTTTATCAATAAGGAAGTTGTTCTCCTGTACAATCCTTTTATTAATAATT
TAACTGAGGTATTGA
>gnl|ti|496064393 27996523
AGTGGGGGTGGGATTCCCGCTTAGGCTAATAGTAGCAACTCTTATTCTATTACTATTAGATAGTGCTTCG
TACTTTTGTCTGTTTCGTATTTGTAAATTATATAACCTGCAACTAAAAACCGCGGAAATGGTAAGCTGAA
TACCACCTAATATGAATGCTCTGCGGTTAAAGACTTTATTTTTTGTCCACATAACATTCCTTCAAAACGC
ACTTTTTTCCCCTCTTTTATTGTTACACTTCTGGCTTTTACCGTATTACAAACCCTTTTTTCCCACTCAC
TTAAGGTCACAAACTTATAACCTGATTTTTTTAGTATTTTAATAATATGAGGTAAAGCTTCAATTGTGTT
TGACCTGTTATTGTGATCATGAAACAGTATAACTGCTCCATTATGTACATTACTTAAAACTCTTTCAACT
AAAGTTTCTGGCTTATCACCTTGCCAATCTAGCGAATCAACTGTCCATAATATTGAATACATATTTAATT
GATCAGTATTTTCAATCAGATTATCGTCATAACATCCATATGGCGGACGAAACCATTTTACATCTTGTTT
TATTGCATTTTTAATGCTGTATTTGTCTTTTTCCATTCTTGCAATTGGTTCTCTCTTTGAAGTGATGTCA
CCTTCCTATGCAACCAAAATGATTGGCTAACTCCTGAACTGATTCTGAAATTTCTTTCTATTTCCAAAAT
TTTTTTCCTTATTTATTTACCCAACCCAAAAAAAGGTGGTTTTGGCTTCAAACTTTTCCAAAAAATTAAA
AATAACCTTTTAATTTATTGTTTGGAAAGGCCCTCCTCCAAACTTAATTCCAAAAAAAATTAACCCCCTT
ATTCCAAAAATTTTTTTTATATATTTAAAATTTTCTTATGAAAAAAACTAAAATAAACCTGGACCCCCCG
CTTGGGGAAAATTAAATTTTTATTCCCCCCA
>gnl|ti|496064472 27942847
TGGGCGGTGGGGGGGTGGTGAGTGGGAGGCGTCATTACGAAAATCAGCATCGAATGGCCGTGCATTGAGT
TGTGCTACTGACAGCAAATCTATTACTTACGTCCGGGTTCTGGACTTATGTATTCACTAAGCATCGGGCT
GATATACGAGGATCAGGTTCAACGCCGGCGCGCGTGATGCGATGGCAATCTCGGAGGACGATAGTATACA
CGACAGCTCGATCATGATAGTGTACTGCAGTAAATAGTTCGCAGAGAATGCACATGCCAGGGCGTGAAAC
GACTTTCGCGGCGTACGTGACTGATCGTAGTTGTCATGATTACAAGCAGATATTGCGAGGGATAGTCATT
ACGTGGGAGTAGATATACCATTCGATCGGACGAAGTTGTGGTAGGCCTTCACTACTGGAGAGGGACTTTG
TTTTTATCGCCCTGTATGGGTGGTGCCGAGCTGGTTATGTTAGTGGTCCCGTTCTCTGTTAGAGAAGCGC
CGTATGTTTCCCCTCTCCCGAGCAACATGTTGGTCACTTGTACGTTATTAGAATCTTGAGTCTTGTGACG
TAGTGGGGTTGCGATCGATTCTCTATTTTAAAGAGTCCGGGGCCTGTCTGATGACGACAGTTTTATTAAG
TATATTTAGTGACAGGATGTAGTTATTAAAATTTCGTGAGGGGAGACTTGAGATAATATGAACTTTTACC
GTACTATGGCGGATTCTGCTGTGTCATGGGGTCTGATCGTTGTTGTTATCGGGGAGTCGAGTGTCTGTGT
GAGTTTTGGAACTAAAAAAGAGAAAGTGAAGGAGGGGAGTGTGTTTATTTTCTTAGGAAAGGTCAAAAGG
TATACACGCCCCTGGGGACACTTCGGAGAATCAGATTCATTGGCTTTATTTGGCAAATAAAGTAATCGTA
GGGAAGGATAATAAAAATATTCAACTAAAAAGATACCGAGAAATAATTTTTTTTGTATCTTGTCTAGGTG
AGGGAGAGGGGAGGAGGGGGGGGGAGGGGGGGTGAATTTATTTTTAATTTGGTGGGGGGGGGGGGGGGGG
GGGGGGGGGGGGGGGTGTTGTTGAGGGGGGGGAGGGAGGGGGGGGAG
>gnl|ti|496064473 27996781
GGGGGGGGGGGATTCCTTCCGTTGAGGGTTACTTATTGTAGAAGTAGGTGCAACGGCTTCCGTTGTCAAT
TTAGTAGTCTTCACAGCGTCGGTTTCTGCTGTGCTAGTAATTGCAGCAGTCGGCGTTTTCTTAGAAGTCA
CAACCGTTTCTGCAACAGTTATAGGAGCCACGGTACTACTAGAAATAATATCTGGCGTTAATCGACCGTT
AATGATATTAACAAAATCACTGAGAGTTTTGATGCTATTTGCCGGTATTATTGTTGCTTCAGAAGATTTT
CCAGAGCCGTTTTGATTAAAAGTTACAATATTTTCTCCACTTACCGCAGTTACGATAAAACCACCCTGAC
CGTTGCCTTTAATATATAATTGCTCTATAGGATCTGTAAATTGATAGATAGGAAAATCTGACACTGATCC
ATTTTTAAGTGGAGTTGCTATATGTAACCTCTGCTCATTAGCTGATTGGTCATTTTCAAGAAAAGCAACT
AGATCATTTCCTTCCGTTTGTTCATCATACTGCAAAAAGCTTATTTCATGTTCTCTAGAAAGAGATAGTG
CTTTATTATCTATTTGACCTTTTCGATTACCAAGTAAAAAGCCATTAACTCCCATTTTTCAAACCCTGAA
TCACTTTAGCCCATATCAAAATTTAAAAAATACGTGTTTTTCTCACCTCTTGATTTTCCTTAGTAATCCT
TTTGCTCCCTTTGCAAAAAAAGTTTCGGGGTTTCTTTTAAGGCCATTTGCCCCTGAATTATCAAAATTGA
ACAATTTTCTTTTTTGTAAAACTTTTTTTTCCCAGTAAAAACCTAAAAATTTTCCCCTTTTGCTTTGCCT
TTTATAAACAAAAAAAAAAAATTTTGGAACCTTAAATTTTTGGGGGAATTAAAATTTTCTTCCCCT
>gnl|ti|496064532 27942654
GGGTAGTGTTCGTGTGGTGGATTCCTTCTTTAGGCAGTCTCTCTTTCTTTTCTAAATGATTATTTGCTAA
TGTTAACTCATCCTTTAACGCATTTGAGCAACGATAAAGATGTTTTAATTTTTTCTTTTCAGGAGAAGGT
GGTGTCCAACGAGAAGGTTCCTGTCTTTGACAATAATCTGCAATAATCTCTGCATCAGTCTGGTCATTCT
TTTGTCGTGTAAGCTTACTTTTTGCATAAAATCTTATGCAAGCTGGGTTTACAACACTAACGAAATATCC
AGCGTTGTGGAGGAACTCAGCCAAAGCTTCGCTATAACAACCAGTGGATTCCATGCAAGCTTTTACTTCT
TCTACGTTATGTTTTTGTAGAAAGTTCAGTAGACCTTGAAACCCAGTATCATCATTTTTAAATTTCCTTT
TCCTAGTTTCACGCTTTCCTTTTTTACTTATGAATGAGAGAGAAACATCAAAGCGTTCTTTTGAAACATC
TATACCTAAAAAGTTGTTGATCATATATAACTCCATATACTACTATTAAAAATGAAAAGTAAGGCTTACC
TTGTGAATACAGAATTAGAACCATTTAGGCCTTTCTACGATACCGTCCAGCCTCTACTTTTGAGAAGGGA
ACTCTTTTCTTTTCTACAGATTTTATATCTAANGAATCTTCCAGAGTTCTTCCCTTCTCCACCTAATGCT
TAAGCTTAAAAACACTAGATGCTTTTTTCAAGATACAAGGTATCATCCAAAGTACCCCTTTCTCGTCATG
CCGCTGCGAATCGTCATACCGCCGCGGCGCTAACACGTAGCGGGATGATGAGGCTTATCGTCATGCCCAC
GCGAAACCGTCATACCGTCACGGTATCTCTTTACCGCTAACAAGT
>gnl|ti|496064533 27996593
GGGGGGGTGGGAATCTATATTGCACATGACCAAGTTTGCCCAAAATTCTTGTAATACAGCCTCTCCAGAA
AAATTCTCTAACTCTGCTCCTACTTTGAGTCGTTTCCTCTATGTGCCACCTTAACACATAAGCTTTGCTC
CAAAGTCTCGGTCAAAAACTCTGTTTCTCAGTTGGCTAATGTCAGCACTATAACTCTTACTTTCTGTCCT
TTCATTTTATTTTTTAGCTTTTCATTTTCTAATATAAAATCAAAATCTAATTCGCCAGCGTTCCCATAGC
TTACTATAATTTCTTTTTTGCAAGCGAAAAATAAAATCTACTTCCAAATCATAATGCTGCTGAATGAATT
TTACTGAAGACGATCATAGATAAATAATAATTTCTCTTGATTTAATAAACGCATTTGAGTGATAACTTCG
GGTAATTGCTCTGCCGCCAACGTTTGTTCACCTATATTCCAAGCTGCAAGACGAGCACTACAAATCAGCG
AAGTACACAAATCAACAAACAAATTGCCAATGGTGCCTGTTGTTCCATTTGGTTCAAACTCGGATACAAT
TTCCCCAGAGCTGGGTAATCTCATACCAGAACCATCTGCTGCAATAAGTCTATAGCCTCTCCAACTCAGG
TTCATCCTGATAGGCTGTTTGGATGCTTAAATTCTTGAAAGCCTGTATGGCAAATCTTATAACTTTGCTT
TAAAAAAAGCTTGCTTTGATGGTACATGTCAATGGCTCCATAAGTTCCACATTCTATTTCCCAAACTTTT
TTTAACTAACTTTAAAATCATAAAAAATATGGCCAAAAAAGGGAGTTTTCCTGGTTTTGGAAAAACTCAA
CACAAGGAATTTTCGAAAAATTTTTCAAATAATTAAAATTTTTAATTTGAAAAAAAAAGGTTTTTTCCTT
TTTGCTTATTTCCCCAAAAAAAAA
>gnl|ti|496064554 27942292
GGAGATAGTCGTGTGGTGGATTCATTTTCTTTCTGTAACACCTTTTTCTCCAGTCAATACCTTAAATTTT
CCGCTCTCGCTTGACTTTAAGTACCAAGAAACTAAAGTTTGATCCTTTAAGTTATGGGCGATTACAATTA
CGTCACCATTACCAACTTTCACTGCTCTTGGTTGAAAGTAACTATTGCCCACATTTGCAAGACTATTATT
ATCAATATTCTTTTGTAATTTTCTTTTATCTAAATGTTCAACTGAAGGAGTATTAACTGATTGTTTAATT
CCGTAAGTGTTAAAAGATAAGCCTTTAACGCATTTTTCTCCTTCTTCGCTAATTCCTTCTTCAGGAAAGA
TAACTCCAACTTTATCTATTTCAGCTGAATCTTCTATTAATGTGAGAGATAATTGATCTTTGAATTCATT
TGCTACGCTGATATTTGTACCACATTCGTATGTTTTTGATTGATATAATGGACTAATAAGTAATTTTACT
TTACTGCTCCCATTACCATTATCTTGATATCTGAGTCCGTAAGCAACTCCATTCCCCTCAATTAATTCTA
CGTTTGTTGGATTAAAACCTATCGCTTCTTTAATTTCCGGTGTATTTGAGTTGATCCCGATCAATCTTCT
TAATATAGACATAATTTTATTTAAAATATTAATAAAATGCTATTATGATTACTCCTGTGTGTTAATGTCA
ATGAAAATTTTAACTAAAATTTTGAAATTAATATAATATTTTATACTAAAAAGGTAAATATAAGCTTGAA
GAGGGCCTAGAAGCTTTATGCTATTTCTCAAAAAACCAACAATTGCCATTCTTTGTTCCTACAGGTATAA
TCGGTTAAATTTTACACCAATCTCCTGAATGAAAAAAAAAAAAAAGCAATTTAAATTTTACATCAAAAA
>gnl|ti|496064555 27996238
TGGGGGTGGGATTCAATTACTTACATTATACTTTCAAGTATGGGCGTTTTTTTATTCTAAACACTTAATA
ACCGCGATTCAGTTGCTTTTAAACCGCAACTAATCTAAATTATAAACGTTAAGAAATTTACTAAACAGAA
AAAAAGGCAAAAGAAACCCTAGGGTAGCTAGTTATTCACTATCCATTTTTTAAGTTGGCGTTTTTTTATG
TTTGAAACGCTTTATAAGCGCGTTTCAGCTTATGTAGGTAGAAGTTTGATAAAGACATAAGGTGCACATA
GTGCAAAAAATTAAACATGAGACGCCAGATACGTGAGTTTTTTTGTCATTTAATCTGTACAGAGAAGATA
AATAAATAGCTTCAGTTTCATGATAAGGGGGCTGGCGGAGTTTGTCAAGTAAGTTTTTTCGTTTCTATTT
CCAATAAAAGTTCGTTATATGGTTATGCAAGAAGTCTAATGAAGAAAAGACTTAAAGAGAGGCCAAATCA
AAGTGCAATGGTATTTCACTAATCCAATTATTTTTCTCCTGATCTAGCCTATCATCTAATATTGCCTGCC
TTATTGATGCCATTAACTTATTCATAAAGAAAATATTATGAATGGTAACGAGCGGTGTATACCAGGAGCT
CTTTAGCTTTCAGTAAATGGTGTATATAAACCCTTGAATGTTTTCTGCAGGTAAAAAATAAACCAGTCAC
TTTCAATTGGGGTATCGTCCATTTCGAATTGTTGATTTCCCAAATTGAAATGCTCTTTGCACTTTTAAAA
AAAAAATTCCCTATTTTTTACTTTAATAAACCCACCACCCTGCCTTGCCAAAACATTTTGAAACCCAAAA
TCAAACTGGGCCATTCCAAAAACTTATCCCCAGAAAAAATTTCCCAATCCCCCCCCAAAACCACCAAAAG
AAAAGGCCGGGCTTTTTTTTATTTGGGCC
>gnl|ti|496064694 27999091
CGTTGGTGGTGGGATTAAACATATGTTTTTTCATCATTGCACATAATCCACCAATACTATGAATCAGATA
GTCACTGTACTTTTGCTCATTGATATAAAATAAGTTACCGTTATTTGAATTCACGAGATTAACATGCACA
TTTAATGCACTGCCTGCTCTATCCAAATAAGGCTTTGCTTTAAAAGAAACATTCCCACCTAGTTTTTGTG
CTGTTTCAGTAAGTGATTGTTTTGCTAACTCAAAATGCTTAATTAAATTGTAGGAGTTCGTATAACAACC
ACTTTTTATCTCATACTGATGTGTAGAATTCTCCTTCTCGCAAGAAAATTCAAGAGATGCTATTTTATTT
TTGATGCTATTCAGAAATAAGTATTCTTTTTCTATTCCTTCAATGTAAAACTCTAGTTCAATACCGAATA
CAGCATAACAACTCAAATTACTTAATATAATCATAAATTTGCTTCAGTAAATCTATATTAGGTTAGCTAT
ATTTATATGAATACTTTACTTATTTGTCAGTAAATTTAACATCTTATTTATACATAATGTATTACTGTTT
TTAATAGCATGCTTCTAATCCTCGATACAAGCGACATTTACAAATTTTTCATTTTTTTTAAATAAAAATG
ATCAATTTTAATGTTTTTATACCCTTTACAACCCATCAAAAAATCACCATAATTTTTAGTATGTATTAAG
TAGTATTAGCTTTTCATTTATCAGTAAGCTATTGATTATCTTATATTTTTTCTAAATATTGCTTTTTTCT
TGGTGTGGTATATGGAACTTAACTAGCCCCTAGGTTTCCTACTATGTTTTTTTGATCTGATTATTACAGT
GAACGGATCACATGGTTACTTGGGAAAAAATCCCAAATTTGTCT
>gnl|ti|496064695 27996026
GGGTCGATCGTGTGGTGGATTCGGTGCGGCCGAGAGACTTGAACTTCCAAGGCCTTATGAGCCACAGCGA
CCTCAACGCTGCGTGTCTACCAATTCCACCACGGCCGCACTATATTCTAGTTTTTATATAATTATTTTAA
ATTACTTAATCATTTTAGAATTTTTCATCTAGAGTGTCAATCTGATACTAGAATAATTTAGAAATTGTTT
GTATAATTTGATTATGAATTTTGTGATTATAAATTTTAATCATTTAAGATAACCTTACTACTAATTTTTA
ACTTAGGTTTTTATACAAATGAATATAGCTAATATCTTTATTTTTTTAGCTCTCTCTCTTATAACTAGCT
TTCATTTCGTCCATGCACAAATATTATACACATGGTCTCAAGTTATCCCAGAAAATAAACTAAGCATACG
CGCAATTACGGACAATGACATGTGTCCCATTGTTTATGTTGATGGCGAGGAAACAGAAATGCTGAATCGC
AGCTCAATTAACAATGGTGATCATAACGTAACAGTTTGTGAACTGACAGTACAAACAAGTGCCAAAAACA
TTAGTATTGAGGATCTACGGGTTCCTATATTACCAAAAAAGGTTAATAAAATTGCTTTCATTGGTGACAC
AGGCTGTAGAATAAATATGTTATTTCAGCAGGAATGTAATTCGGTAGATAGCTGGCCTTTAAAAAAAAAT
TTAGATTCAATCGCCCTTCATAATCCAGATTTAATTATCCATGTTGGTGATTATCATTATAGACAAACAA
AATGTAGAAATACAAAAAAATGGTGGCGATATTTATGGATATAATAAAGAAGTTTGGGTCCCCTGATTGG
GTTTGAGCCTGCAAAGGGAATTTTATCACAAATCCCCTTTCCCTTTTTGTTCCGGGGAAACCATGGAAAA
TTGGGGAAGAAACCTAAGGAAGGATGGGTTTTTGGGTTCTAGAATTCCTAC
>gnl|ti|496064700 27995929
GGTTAGGTCNTGTGGTGGATTCTTTATTGTGAGGCTTATAAAGTGTATAACGAAATAGAAGGAGAACTGT
ACAACGTAATTGTAAAAGAGTTTTCTGATCTTATTGATAAAATAAAAGAACACCCTTTTAATGTTGAATT
GATAAATAATACATTAGATTATGAAAAATTCAAATTCTACCTTCAGCAGGATTTTCTGTATTGTATAGAT
TGCGCTCGTGCTTTTTTAATTGTTCCAGCTAGAGTTGATGATATTGAAATGATGAGTAGTTTAATCAATT
TGGCACAAGGAGCATTTTATGTTCGAGAACAGTATAAAAAATATTTTGAAGATTGTGATCTATCTGATGA
TCACAAAAAGTCAAGAGCTTGTTCTGCCTTTACTGACTTTTTCATGAGTGCCGCATATCACAATTCTGTT
AATGAAGCTTTAGTAGCATCTTATTCTTGCTTTAACATATACCAAATCGTTATACGCCATATGGTAAATG
AGATAACAACTAAAGGGGTTAAAAATAACATATACAAAGAGTGGATCAACATTTATAGTAGCGAAACAGT
AAATGCTGTAATTGATGAGATTACTGATATTACAAATAAGCTATATAAAAAAGCTAGTGACTGTGAAAAA
AAGAGGATGTATGAGTTTTTTAAGAAAGGGCTGGAATTAGAAATAATGTTTTGGGATGAGGCATATTACT
CTAATATATCTAGCAAAGAATATTATCAGCGGATTATTTACGTTAACTTGATCTTTTATCGGTAACTACA
GTGTTCAGTGGCATAATTAGGAGCTGTTACGGGTCAAATCTTTTAAAGGGATATCCTTTCAAGGTAGTTT
GTTACCTCCATGTTTTAGTAGTTAAAAACACCCTAACGGCGCTTGCTTTTGGGAAAGACTGGGAAAATCC
CCTTATTTATAAGGGAAATTTTCCTGGCCCGGTGGCCATTAAAAACCCCAAGG
>gnl|ti|496064701 27999043
TAGGGCTGGTGGGATTCTTTATCCAAGGTAAGAGTTAAGCTTCAACCTACCAATGTTAGACAAATCATAA
TATTCCGGACTGAAGAAAAGATTACGGAAAAACTCTTCTACTATCTCTAAAACAGGAACTTCACCAGGAC
GCAAAACTCTATATATTTCATATAGTGCATCCTGATAAGACATGTTTTCATCTAAGAAAAGCGTATTTAA
TATATAAGGTCCAACAAACAAATTATCTATGTTCAACACTGATATTTCATCTACAGATAATAACTCAAGC
TTCTTTATGTCTTCCAGCTTTATAGATTCACCAGCAGATAAAATTTTCGTAGAGCTAGCACTATCCATTA
AATCTTCTGCGAGGAATAAACCACATATAGAATTAAAAGGAACCAGATACTCTTTCAATTCATTATCATA
TAGCTTTTTAGCTAGTCTTGAGGTAATACGAACGTTAGCTTTAAGCAGCACATTACCTTCAATATCCATT
AAGTCGAAAGGCAGCCTCACTCCTTTATATTTATCAGGAACAAAAGGCACTTTCCAACCATCTTTATGTT
TTACATACTTTATTTTCTCATAAAATCTATCGAGTATATCATTATTTGATAGACCCAACTCCTTTAATAA
AACTGAAATTGGCAATTTTCTTTTTCTATCAACACGAAAATACAAATGGTCTTTAACATCAAATTCAATA
TCAAGCCAAGAACCCCTATAATGAATATTTCTAGCAGAATAGATCAATTTACCAGAATTGTAAGTTTTTC
CCTTATCGCTATTCAAAAAATACACCAGGAGACCTATGCATTTGGGAGAACGAAACTTCTTTCCCCCCCT
TTTATGATGAAAATGCCCTTTATCAGTCATCTTAGGCAACCCCCCAAAAGTGGATTTTCTGCCTTTTTAT
AAAT
